# Supplementary material for: Separating the effects of mutation and selection in producing DNA skew in bacterial chromosomes
Source: BMC Genomics. 2007 Oct 12;8:369. doi: 10.1186/1471-2164-8-369 (PMC2099444; doi:10.1186/1471-2164-8-369)
Supplement: Additional file 1 — Summary information and data for 352 bacterial chromosomes. Data, including the NCBI accession numbers, for each of the bacterial chromosomes used in this study. [file 1471-2164-8-369-S1.txt]

Additional file 1 � Summary information and data for 352 bacterial chromosomes																			

index	Genome Definition	Taxonomy	NCBI Accession	Chromosome Type	Chromosome Length [nts]		Accession	Cd [Fraction of chromosome arm from Po to Pt]	"[S1 (Po), S2 (Pt)]-Maximum Likelihood Values. In nts"	"[S1, S2]-Maximum Likelihood 95% Range"		"Po [Maximum Likelihood ori, fraction of chromosome]"	par/rep:Location[relative chromosome length]	Fraction of rRNA genes on leading strand	D4 RG Effect [strand average]	D4 RG Effect [95% range]	D4 RT Effect [strand average]	D4 RT Effect [95% range]	Total skew [SQRT(RG^2+RT^2)]
1	"Sinorhizobium meliloti 1021, complete genome."	Bacteria; Proteobacteria; Alphaproteobacteria; Rhizobiales;Rhizobiaceae; Sinorhizobium/Ensifer group; Sinorhizobium.	NC_003047	"Primary; Circular > 700,000 nts"		"3,654,135"	NC_003047	0.474538	"991; 1,735,016"	"3,542,916 - 3,795,071; 1,645,614 - 1,878,884"		0.0002712	NA	1	0.037478	 0.031742  -  0.043407	0.052547	 0.0420935  -  0.0635305	0.064542914
2	"Escherichia coli K12, complete genome."	Bacteria; Proteobacteria; Gammaproteobacteria; Enterobacteriales;Enterobacteriaceae; Escherichia.	NC_000913	"Primary; Circular > 700,000 nts"		"4,639,675"	NC_000913	0.500042	"3,908,362; 1,588,720"	"3,841,996 - 4,040,796; 1,550,080 - 1,634,137"		0.842378399	NA	1	0.06884	  0.0637355  -  0.07393	0.018026	  0.01219  -  0.023725	0.07116096
3	"Agrobacterium tumefaciens str. C58 chromosome circular, complete"	Bacteria; Proteobacteria; Alphaproteobacteria; Rhizobiales;Rhizobiaceae; Agrobacterium.	NC_003304	"Primary; Circular > 700,000 nts"		"2,841,490"	NC_003304	0.521514	"2,841,470; 1,481,857"	"-34,140 - 31,526; 1,435,664 - 1,522,870"		0.999992961	NA	1	0.059876	  0.0527785  -  0.06746	0.076403	  0.068155  -  0.085529	0.09706984
4	"Bradyrhizobium japonicum USDA 110, complete genome."	Bacteria; Proteobacteria; Alphaproteobacteria; Rhizobiales;Bradyrhizobiaceae; Bradyrhizobium.	NC_004463	"Primary; Circular > 700,000 nts"		"9,105,828"	NC_004463	0.466153	"700,816; 4,945,525"	"561,102 - 854,576; 4,848,758 - 5,103,720"		0.076963457	NA	1	0.026223	  0.0228365  -  0.029803	0.0622545	  0.055119  -  0.0696145	0.067551969
5	"Mesorhizobium loti MAFF303099, complete genome."	Bacteria; Proteobacteria; Alphaproteobacteria; Rhizobiales;Phyllobacteriaceae; Mesorhizobium.	NC_002678	"Primary; Circular > 700,000 nts"		"7,036,071"	NC_002678	0.491887	"3,839,565; 264,445"	"3,752,346 - 4,030,148; 164,738 - 488,084"		0.545697307	NA	1	0.0269915	  0.022754  -  0.0316045	0.0355615	  0.028291  -  0.04282	0.044644836
6	"Rhizobium etli CFN 42, complete genome."	Bacteria; Proteobacteria; Alphaproteobacteria; Rhizobiales;Rhizobiaceae; Rhizobium.	NC_007761	"Primary; Circular > 700,000 nts"		"4,381,608"	NC_007761	0.556375	"4,206,496; 2,262,706"	"4,175,941 - 4,263,331; 2,226,723 - 2,391,497"		0.960034763	NA	1	0.030654	  0.024652  -  0.0366095	0.0495375	  0.0406885  -  0.0582485	0.058254885
7	"Silicibacter pomeroyi DSS-3, complete genome."	Bacteria; Proteobacteria; Alphaproteobacteria; Rhodobacterales;Rhodobacteraceae; Silicibacter.	NC_003911	"Primary; Circular > 700,000 nts"		"4,109,442"	NC_003911	0.561751	"3,875,833; 2,074,874"	"3,853,612 - 3,941,101; 2,045,068 - 2,164,643"		0.943153109	NA	0.666667	0.065355	  0.0601105  -  0.070839	0.0525355	  0.042503  -  0.0632825	0.083852578
8	"Zymomonas mobilis subsp. mobilis ZM4, complete genome."	Bacteria; Proteobacteria; Alphaproteobacteria; Sphingomonadales;Sphingomonadaceae; Zymomonas.	NC_006526	"Primary; Circular > 700,000 nts"		"2,056,416"	NC_006526	0.538667	"2,048,300; 1,099,607"	"2,006,786 - 2,070,984; 1,075,349 - 1,166,926"		0.996053328	NA	1	0.0651975	  0.0542015  -  0.075718	0.039091	  0.0322905  -  0.0460435	0.076018552
9	"Yersinia pestis CO92, complete genome."	Bacteria; Proteobacteria; Gammaproteobacteria; Enterobacteriales;Enterobacteriaceae; Yersinia.	NC_003143	"Primary; Circular > 700,000 nts"		"4,653,728"	NC_003143	0.552513	"4,651,662; 2,569,180"	"4,630,893 - 4,673,872; 2,546,992 - 2,598,456"		0.999556055	NA	1	0.0694115	  0.0632895  -  0.0756665	0.0321335	  0.0265385  -  0.03784	0.07648868
10	"Yersinia pestis KIM, complete genome."	Bacteria; Proteobacteria; Gammaproteobacteria; Enterobacteriales;Enterobacteriaceae; Yersinia.	NC_004088	"Primary; Circular > 700,000 nts"		"4,600,755"	NC_004088	0.442507	"288,130; 2,323,996"	"274,242 - 318,921; 2,305,187 - 2,349,909"		0.062626678	NA	0.849829	0.091054	  0.08493  -  0.09751	0.030541	  0.0250485  -  0.0361925	0.09603949
11	"Vibrio fischeri ES114 chromosome I, complete sequence."	Bacteria; Proteobacteria; Gammaproteobacteria; Vibrionales;Vibrionaceae; Vibrio.	NC_006840	"Primary; Circular > 700,000 nts"		"2,906,179"	NC_006840	0.501443	"2,903,794; 1,454,898"	"2,884,996 - 2,913,380; 1,434,873 - 1,470,033"		0.999179335	NA	1	0.167611	  0.156743  -  0.1785805	0.0107505	  0.005009  -  0.016299	0.167955412
12	"Streptococcus agalactiae NEM316, complete genome."	Bacteria; Firmicutes; Lactobacillales; Streptococcaceae;Streptococcus.	NC_004368	"Primary; Circular > 700,000 nts"		"2,211,485"	NC_004368	0.456765	"3,225; 1,013,352"	"-3,166 - 11,128; 1,004,970 - 1,018,654"		0.001458296	NA	1	0.2399625	  0.214877  -  0.265818	-0.0277745	  -0.0361715  -  -0.0187155	0.241564534
13	"Streptococcus pyogenes MGAS10394, complete genome."	Bacteria; Firmicutes; Lactobacillales; Streptococcaceae;Streptococcus.	NC_006086	"Primary; Circular > 700,000 nts"		"1,899,877"	NC_006086	0.469403	"1,883; 893,690"	"-12,462 - 16,159; 875,816 - 912,989"		0.000991117	NA	1	0.189138	  0.168148  -  0.2114565	-0.0332475	  -0.0415005  -  -0.0240195	0.192037963
14	"Streptococcus thermophilus LMG 18311, complete genome."	Bacteria; Firmicutes; Lactobacillales; Streptococcaceae;Streptococcus.	NC_006448	"Primary; Circular > 700,000 nts"		"1,796,846"	NC_006448	0.490453	"3,241; 884,508"	"-5,334 - 15,092; 874,685 - 923,841"		0.001803716	NA	1	0.1958695	  0.1716705  -  0.221021	0.0024515	  -0.0070885  -  0.011461	0.195884841
15	"Salmonella enterica subsp. enterica serovar Typhi Ty2, complete"	Bacteria; Proteobacteria; Gammaproteobacteria; Enterobacteriales;Enterobacteriaceae; Salmonella.	NC_004631	"Primary; Circular > 700,000 nts"		"4,791,961"	NC_004631	0.533435	"3,752,120; 1,516,360"	"3,717,979 - 3,817,674; 1,484,132 - 1,558,208"		0.783003034	NA	0.996548	0.0825865	  0.077725  -  0.0877665	0.02288	  0.016403  -  0.0296515	0.085697283
16	"Mycobacterium leprae TN, complete genome."	Bacteria; Actinobacteria; Actinobacteridae; Actinomycetales;Corynebacterineae; Mycobacteriaceae; Mycobacterium.	NC_002677	"Primary; Circular > 700,000 nts"		"3,268,203"	NC_002677	0.521898	"1,912; 1,707,578"	"-772 - 8,149; 1,700,371 - 1,717,564"		0.000585031	NA	1	0.0817685	  0.07297  -  0.0903775	0.1494545	  0.139127  -  0.160312	0.170360603
17	"Mycobacterium tuberculosis H37Rv, complete genome."	Bacteria; Actinobacteria; Actinobacteridae; Actinomycetales;Corynebacterineae; Mycobacteriaceae; Mycobacterium; Mycobacteriumtuberculosis complex.	NC_000962	"Primary; Circular > 700,000 nts"		"4,411,532"	NC_000962	0.500432	"1,861; 2,209,530"	"-8,858 - 28,399; 2,137,705 - 2,261,491"		0.000421849	NA	1	0.063256	  0.0586465  -  0.0681415	0.0750345	  0.066789  -  0.0832305	0.098140194
18	"Mycobacterium bovis AF2122/97, complete genome."	Bacteria; Actinobacteria; Actinobacteridae; Actinomycetales;Corynebacterineae; Mycobacteriaceae; Mycobacterium; Mycobacteriumtuberculosis complex.	NC_002945	"Primary; Circular > 700,000 nts"		"4,345,492"	NC_002945	0.478087	"1,826; 2,079,350"	"-9,011 - 24,758; 2,070,857 - 2,125,553"		0.000420206	NA	1	0.065671	  0.060863  -  0.070654	0.076163	  0.067906  -  0.0842805	0.100565813
19	Leptospira interrogans serovar Copenhageni str. Fiocruz L1-130	Bacteria; Spirochaetes; Spirochaetales; Leptospiraceae; Leptospira.	NC_005823	"Primary; Circular > 700,000 nts"		"4,277,185"	NC_005823	0.495626	"7,783; 2,127,665"	"-5,890 - 21,167; 2,115,907 - 2,144,566"		0.001819655	NA	1	0.1454945	  0.1366995  -  0.154601	0.057505	  0.0509165  -  0.064118	0.156446395
20	"Treponema pallidum subsp. pallidum str. Nichols, complete genome."	Bacteria; Spirochaetes; Spirochaetales; Spirochaetaceae; Treponema.	NC_000919	"Primary; Circular > 700,000 nts"		"1,138,011"	NC_000919	0.493648	"3,280; 565,056"	"509 - 6,834; 561,134 - 570,483"		0.002882222	NA	1	0.1406625	  0.131534  -  0.1504235	0.088472	  0.0748285  -  0.101774	0.166172301
21	"Mycoplasma penetrans HF-2, complete genome."	Bacteria; Firmicutes; Mollicutes; Mycoplasmataceae; Mycoplasma.	NC_004432	"Primary; Circular > 700,000 nts"		"1,358,633"	NC_004432	0.298674	"757,751; 1,163,540"	"633,056 - 838,970; 1,090,858 - 1,327,107"		0.557730454	NA	1	-0.081606	  -0.1298965  -  -0.03469	-0.022482	  -0.0379035  -  -0.0117405	0.084646202
22	"Vibrio cholerae O1 biovar eltor str. N16961 chromosome I, complete"	Bacteria; Proteobacteria; Gammaproteobacteria; Vibrionales;Vibrionaceae; Vibrio.	NC_002505	"Primary; Circular > 700,000 nts"		"2,961,149"	NC_002505	0.546832	"2,959,847; 1,617,947"	"2,944,996 - 2,975,429; 1,603,476 - 1,658,760"		0.999560306	NA	1	0.107568	  0.100346  -  0.1152145	0.0258095	  0.0189565  -  0.0326145	0.110620997
23	"Haemophilus influenzae Rd KW20, complete genome."	Bacteria; Proteobacteria; Gammaproteobacteria; Pasteurellales;Pasteurellaceae; Haemophilus.	NC_000907	"Primary; Circular > 700,000 nts"		"1,830,138"	NC_000907	0.479749	"596,397; 1,474,402"	"567,588 - 612,861; 1,450,915 - 1,506,322"		0.325875426	NA	1	0.0800305	  0.0689235  -  0.09097	0.0249735	  0.0156365  -  0.0338095	0.083836487
24	"Chlamydia trachomatis A/HAR-13, complete genome."	Bacteria; Chlamydiae; Chlamydiales; Chlamydiaceae; Chlamydia.	NC_007429	"Primary; Circular > 700,000 nts"		"1,044,459"	NC_007429	0.498818	"723,128; 199,663"	"719,067 - 726,686; 194,264 - 214,185"		0.692346947	NA	1	0.206595	  0.1906125  -  0.2227115	0.0095645	  -0.0006225  -  0.0195775	0.20681628
25	"Chlamydophila pneumoniae J138, complete genome."	Bacteria; Chlamydiae; Chlamydiales; Chlamydiaceae; Chlamydophila.	NC_002491	"Primary; Circular > 700,000 nts"		"1,226,565"	NC_002491	0.490132	"840,743; 215,356"	"835,815 - 850,487; 201,482 - 226,546"		0.685445125	NA	nan	0.119308	  0.10238  -  0.1362185	0.021762	  0.01162  -  0.0313795	0.121276475
26	"Campylobacter jejuni subsp. jejuni NCTC 11168, complete genome."	Bacteria; Proteobacteria; Epsilonproteobacteria; Campylobacterales;Campylobacteraceae; Campylobacter.	NC_002163	"Primary; Circular > 700,000 nts"		"1,641,481"	NC_002163	0.52975	"1,606,701; 834,793"	"-55,612 - 14,016; 808,521 - 844,299"		0.978811817	NA	1	0.222974	  0.2039315  -  0.2429305	0.032162	  0.023969  -  0.0400445	0.225281599
27	"Synechococcus elongatus PCC 6301, complete genome."	Bacteria; Cyanobacteria; Chroococcales; Synechococcus.	NC_006576	"Primary; Circular > 700,000 nts"		"2,696,255"	NC_006576	0.460119	"1,610,421; 154,762"	"1,528,333 - 1,669,704; 131,411 - 651,060"		0.597280673	NA	1	0.0512795	  0.0437085  -  0.059259	0.025881	  0.018911  -  0.032342	0.05744052
28	"Chlamydia trachomatis D/UW-3/CX, complete genome."	Bacteria; Chlamydiae; Chlamydiales; Chlamydiaceae; Chlamydia.	NC_000117	"Primary; Circular > 700,000 nts"		"1,042,519"	NC_000117	0.494429	"720,419; 193,351"	"716,291 - 723,827; 191,844 - 211,504"		0.691036806	NA	1	0.2049975	  0.189365  -  0.221087	0.009335	  -0.0013575  -  0.019131	0.205209935
29	"Bacillus subtilis subsp. subtilis str. 168, complete genome."	Bacteria; Firmicutes; Bacillales; Bacillaceae; Bacillus.	NC_000964	"Primary; Circular > 700,000 nts"		"4,214,630"	NC_000964	0.465402	"15,889; 1,977,384"	"-11,753 - 35,663; 1,935,734 - 2,035,802"		0.003769963	NA	1	0.102638	  0.0948375  -  0.110973	0.012943	  0.004706  -  0.02124	0.103450859
30	"Staphylococcus aureus subsp. aureus N315, complete genome."	Bacteria; Firmicutes; Bacillales; Staphylococcus.	NC_002745	"Primary; Circular > 700,000 nts"		"2,814,816"	NC_002745	0.48989	"3,250; 1,382,200"	"-6,105 - 15,989; 1,375,212 - 1,424,472"		0.001154605	NA	1	0.194852	  0.1790115  -  0.2109115	-0.0329625	  -0.0411685  -  -0.0249025	0.197620415
31	"Staphylococcus aureus subsp. aureus MW2, complete genome."	Bacteria; Firmicutes; Bacillales; Staphylococcus.	NC_003923	"Primary; Circular > 700,000 nts"		"2,820,462"	NC_003923	0.489613	"3,288; 1,384,221"	"-4,795 - 15,310; 1,373,030 - 1,426,851"		0.001165766	NA	1	0.195775	  0.17908  -  0.2119595	-0.033589	  -0.041755  -  -0.0250095	0.198635524
32	"Streptococcus agalactiae A909, complete genome."	Bacteria; Firmicutes; Lactobacillales; Streptococcaceae;Streptococcus.	NC_007432	"Primary; Circular > 700,000 nts"		"2,127,839"	NC_007432	0.509233	"3,143; 1,086,707"	"-9,134 - 10,725; 1,064,654 - 1,112,801"		0.001477085	NA	1	0.2226125	  0.2010125  -  0.245961	-0.0237355	  -0.032255  -  -0.016095	0.223874293
33	"Rickettsia prowazekii str. Madrid E, complete genome."	Bacteria; Proteobacteria; Alphaproteobacteria; Rickettsiales;Rickettsiaceae; Rickettsieae; Rickettsia; typhus group.	NC_000963	"Primary; Circular > 700,000 nts"		"1,111,523"	NC_000963	0.563664	"1,106,440; 621,441"	"-18,283 - 13,207; 607,104 - 654,411"		0.995426995	NA	1	0.122001	  0.097357  -  0.1478795	0.0415155	  0.029894  -  0.052633	0.128871179
34	"Rickettsia typhi str. Wilmington, complete genome."	Bacteria; Proteobacteria; Alphaproteobacteria; Rickettsiales;Rickettsiaceae; Rickettsieae; Rickettsia; typhus group.	NC_006142	"Primary; Circular > 700,000 nts"		"1,111,496"	NC_006142	0.449267	"137,061; 636,418"	"122,473 - 150,247; 619,819 - 663,151"		0.123312185	NA	1	0.1200025	  0.095178  -  0.145396	0.0447125	  0.0332275  -  0.056042	0.128061734
35	"Synechococcus sp. WH 8102, complete genome."	Bacteria; Cyanobacteria; Chroococcales; Synechococcus.	NC_005070	"Primary; Circular > 700,000 nts"		"2,434,428"	NC_005070	0.522849	"671; 1,273,508"	"-4,656 - 5,996; 1,271,419 - 1,294,943"		0.000275629	NA	1	0.0849855	  0.0776365  -  0.092688	0.0977335	  0.089782  -  0.1061075	0.129515915
36	"Brucella melitensis 16M chromosome I, complete sequence."	Bacteria; Proteobacteria; Alphaproteobacteria; Rhizobiales;Brucellaceae; Brucella.	NC_003317	"Primary; Circular > 700,000 nts"		"2,117,144"	NC_003317	0.462023	"731; 978,900"	"-11,883 - 18,798; 968,338 - 997,741"		0.000345276	NA	1	0.0888085	  0.0806055  -  0.0976785	0.1125995	  0.1014705  -  0.124048	0.143407103
37	"Brucella melitensis biovar Abortus 2308 chromosome I, complete"	Bacteria; Proteobacteria; Alphaproteobacteria; Rhizobiales;Brucellaceae; Brucella.	NC_007618	"Primary; Circular > 700,000 nts"		"2,121,359"	NC_007618	0.537238	"2,007,126; 1,025,440"	"1,998,640 - 2,026,833; 1,010,882 - 1,049,344"		0.946151029	NA	1	0.0886075	  0.080246  -  0.097215	0.115295	  0.103846  -  0.1269665	0.145410543
38	"Brucella suis 1330 chromosome I, complete sequence."	Bacteria; Proteobacteria; Alphaproteobacteria; Rhizobiales;Brucellaceae; Brucella.	NC_004310	"Primary; Circular > 700,000 nts"		"2,107,794"	NC_004310	0.533455	"1,993,314; 1,009,932"	"1,979,263 - 2,008,222; 993,726 - 1,045,012"		0.945687292	NA	1	0.0871555	  0.079116  -  0.0953895	0.114315	  0.1030695  -  0.1254395	0.143749784
39	"Brucella abortus biovar 1 str. 9-941 chromosome I, complete"	Bacteria; Proteobacteria; Alphaproteobacteria; Rhizobiales;Brucellaceae; Brucella.	NC_006932	"Primary; Circular > 700,000 nts"		"2,124,241"	NC_006932	0.538594	"2,008,538; 1,028,399"	"1,992,439 - 2,032,189; 1,008,888 - 1,061,035"		0.945532075	NA	1	0.0873165	  0.0790555  -  0.0959545	0.1137995	  0.102137  -  0.1258825	0.143438131
40	"Rhodopseudomonas palustris BisB18, complete genome."	Bacteria; Proteobacteria; Alphaproteobacteria; Rhizobiales;Bradyrhizobiaceae; Rhodopseudomonas.	NC_007925	"Primary; Circular > 700,000 nts"		"5,513,844"	NC_007925	0.449619	"465,436; 2,944,562"	"368,733 - 647,070; 2,852,701 - 3,106,944"		0.084412254	NA	1	0.0191815	  0.0148845  -  0.023611	0.047173	  0.0356965  -  0.058855	0.050923687
41	"Rhodopseudomonas palustris BisB5, complete genome."	Bacteria; Proteobacteria; Alphaproteobacteria; Rhizobiales;Bradyrhizobiaceae; Rhodopseudomonas.	NC_007958	"Primary; Circular > 700,000 nts"		"4,892,717"	NC_007958	0.518696	"490,421; 3,028,254"	"437,849 - 593,357; 2,955,503 - 3,107,511"		0.1002349	NA	1	0.026937	  0.0227065  -  0.031514	0.0770935	  0.066419  -  0.0882205	0.081664005
42	"Rhodopseudomonas palustris CGA009, complete genome."	Bacteria; Proteobacteria; Alphaproteobacteria; Rhizobiales;Bradyrhizobiaceae; Rhodopseudomonas.	NC_005296	"Primary; Circular > 700,000 nts"		"5,459,213"	NC_005296	0.519153	"335,081; 3,169,248"	"306,110 - 393,317; 3,141,809 - 3,215,269"		0.061378994	NA	1	0.0419275	  0.03763  -  0.046381	0.100998	  0.091252  -  0.1103775	0.109354978
43	"Rhodopseudomonas palustris HaA2, complete genome."	Bacteria; Proteobacteria; Alphaproteobacteria; Rhizobiales;Bradyrhizobiaceae; Rhodopseudomonas.	NC_007778	"Primary; Circular > 700,000 nts"		"5,331,656"	NC_007778	0.500782	"442,324; 3,112,319"	"367,198 - 602,967; 2,998,400 - 3,214,412"		0.082961841	NA	1	0.0283425	  0.0242265  -  0.0325805	0.0877825	  0.0756445  -  0.0998355	0.092244591
44	"Helicobacter pylori J99, complete genome."	Bacteria; Proteobacteria; Epsilonproteobacteria; Campylobacterales;Helicobacteraceae; Helicobacter.	NC_000921	"Primary; Circular > 700,000 nts"		"1,643,831"	NC_000921	0.471822	"1,542,495; 674,258"	"1,516,899 - 1,562,557; 650,431 - 707,937"		0.93835376	NA	nan	0.071972	  0.0626585  -  0.081445	0.0056805	  -0.001812  -  0.0132465	0.072195823
45	"Helicobacter pylori 26695, complete genome."	Bacteria; Proteobacteria; Epsilonproteobacteria; Campylobacterales;Helicobacteraceae; Helicobacter.	NC_000915	"Primary; Circular > 700,000 nts"		"1,667,867"	NC_000915	0.496838	"1,632,935; 793,727"	"1,616,706 - 1,686,292; 727,526 - 856,066"		0.979055884	NA	0.994176	0.0652345	  0.0555625  -  0.0748395	0.00286	  -0.004401  -  0.01041	0.065297164
46	"Staphylococcus epidermidis ATCC 12228, complete genome."	Bacteria; Firmicutes; Bacillales; Staphylococcus.	NC_004461	"Primary; Circular > 700,000 nts"		"2,499,279"	NC_004461	0.489796	"2,943; 1,227,079"	"-6,529 - 37,061; 1,209,663 - 1,309,902"		0.00117754	NA	1	0.1283855	  0.1113575  -  0.145221	-0.010697	  -0.0191355  -  -0.0024555	0.128830363
47	"Bacillus halodurans C-125, complete genome."	Bacteria; Firmicutes; Bacillales; Bacillaceae; Bacillus.	NC_002570	"Primary; Circular > 700,000 nts"		"4,202,352"	NC_002570	0.532947	"2,833; 2,242,462"	"-6,797 - 16,598; 2,219,076 - 2,255,660"		0.000674146	NA	1	0.0930335	  0.085104  -  0.10169	-0.017135	  -0.0255695  -  -0.008634	0.09459831
48	"Chlorobium chlorochromatii CaD3, complete genome."	Bacteria; Chlorobi; Chlorobia; Chlorobiales; Chlorobiaceae;Chlorobium/Pelodictyon group; Chlorobium.	NC_007514	"Primary; Circular > 700,000 nts"		"2,572,079"	NC_007514	0.413504	"4,788; 1,068,351"	"-10,218 - 34,880; 1,049,181 - 1,132,076"		0.001861529	NA	nan	0.086952	  0.0774955  -  0.0969875	0.0413885	  0.033764  -  0.0487	0.096299835
49	"Escherichia coli O157:H7, complete genome."	Bacteria; Proteobacteria; Gammaproteobacteria; Enterobacteriales;Enterobacteriaceae; Escherichia.	NC_002695	"Primary; Circular > 700,000 nts"		"5,498,450"	NC_002695	0.5302	"4,697,129; 2,113,958"	"4,648,502 - 4,861,591; 2,069,188 - 2,155,309"		0.854264202	NA	1	0.072949	  0.0682485  -  0.078125	0.017546	  0.012162  -  0.0228695	0.075029452
50	"Bordetella bronchiseptica RB50, complete genome."	Bacteria; Proteobacteria; Betaproteobacteria; Burkholderiales;Alcaligenaceae; Bordetella.	NC_002927	"Primary; Circular > 700,000 nts"		"5,339,179"	NC_002927	0.559764	"5,331,209; 2,980,711"	"5,322,194 - 5,346,433; 2,967,305 - 3,039,162"		0.998507261	NA	1	0.087461	  0.083113  -  0.091625	0.124285	  0.1094735  -  0.1395215	0.1519743
51	"Clostridium perfringens str. 13, complete genome."	Bacteria; Firmicutes; Clostridia; Clostridiales; Clostridiaceae;Clostridium.	NC_003366	"Primary; Circular > 700,000 nts"		"3,031,430"	NC_003366	0.448789	"2,033; 1,362,503"	"-527 - 7,933; 1,358,467 - 1,373,353"		0.000670641	NA	1	0.349537	  0.311335  -  0.38933	-0.0862055	  -0.094611  -  -0.0782535	0.36001042
52	"Wolbachia endosymbiont strain TRS of Brugia malayi, complete"	Bacteria; Proteobacteria; Alphaproteobacteria; Rickettsiales;Rickettsiaceae; Wolbachieae; Wolbachia.	NC_006833	"Primary; Circular > 700,000 nts"		"1,080,084"	NC_006833	0.40942	"1,038,515; 400,638"	"1,017,330 - 1,066,686; 376,799 - 419,560"		0.961513179	NA	1	0.078091	  0.054825  -  0.1016835	0.034373	  0.0209905  -  0.0473805	0.085321201
53	"Thiobacillus denitrificans ATCC 25259, complete genome."	Bacteria; Proteobacteria; Betaproteobacteria; Hydrogenophilales;Hydrogenophilaceae; Thiobacillus.	NC_007404	"Primary; Circular > 700,000 nts"		"2,909,809"	NC_007404	0.483621	"9,652; 1,416,895"	"-38,911 - 86,504; 1,373,657 - 1,505,037"		0.003317056	NA	1	0.026945	  0.0211435  -  0.032976	0.0775235	  0.061616  -  0.093738	0.082072688
54	"Thermus thermophilus HB27, complete genome."	Bacteria; Deinococcus-Thermus; Deinococci; Thermales; Thermaceae;Thermus.	NC_005835	"Primary; Circular > 700,000 nts"		"1,894,877"	NC_005835	0.507792	"1,534,008; 601,334"	"1,523,107 - 1,554,042; 590,256 - 621,377"		0.809555449	NA	0.498456	0.053498	  0.046196  -  0.061113	0.1731615	  0.1504865  -  0.197989	0.181237251
55	"Thermotoga maritima MSB8, complete genome."	Bacteria; Thermotogae; Thermotogales; Thermotogaceae; Thermotoga.	NC_000853	"Primary; Circular > 700,000 nts"		"1,860,725"	NC_000853	0.491389	"156,543; 1,070,882"	"110,876 - 186,490; 1,050,596 - 1,372,071"		0.084130111	NA	1	0.037446	  0.0290745  -  0.04621	0.0374825	  0.02774  -  0.0468035	0.052982457
56	"Thermobifida fusca YX, complete genome."	Bacteria; Actinobacteria; Actinobacteridae; Actinomycetales;Streptosporangineae; Nocardiopsaceae; Thermobifida.	NC_007333	"Primary; Circular > 700,000 nts"		"3,642,249"	NC_007333	0.450151	"177,553; 1,817,116"	"160,658 - 329,780; 1,805,738 - 1,842,595"		0.048748177	NA	1	-0.043778	  -0.049316  -  -0.037907	-0.0628565	  -0.0726545  -  -0.05285	0.076599301
57	"Thermoanaerobacter tengcongensis MB4, complete genome."	Bacteria; Firmicutes; Clostridia; Thermoanaerobacteriales;Thermoanaerobacteriaceae; Thermoanaerobacter.	NC_003869	"Primary; Circular > 700,000 nts"		"2,689,445"	NC_003869	0.510842	"2,700; 1,376,580"	"-1,613 - 9,642; 1,364,911 - 1,401,178"		0.001003925	NA	1	0.185521	  0.1685025  -  0.2032555	0.068473	  0.0559305  -  0.081011	0.19775387
58	"Streptococcus pyogenes MGAS5005, complete genome."	Bacteria; Firmicutes; Lactobacillales; Streptococcaceae;Streptococcus.	NC_007297	"Primary; Circular > 700,000 nts"		"1,838,554"	NC_007297	0.484048	"2,794; 892,741"	"-13,676 - 14,884; 872,968 - 907,625"		0.001519673	NA	1	0.196544	  0.175562  -  0.2195215	-0.036425	  -0.045352  -  -0.0277485	0.199890782
59	"Shigella flexneri 2a str. 2457T, complete genome."	Bacteria; Proteobacteria; Gammaproteobacteria; Enterobacteriales;Enterobacteriaceae; Shigella.	NC_004741	"Primary; Circular > 700,000 nts"		"4,599,354"	NC_004741	0.499775	"3,944,042; 1,643,331"	"3,875,454 - 3,996,266; 1,589,790 - 1,761,040"		0.857520861	NA	1	0.048829	  0.0434925  -  0.0543355	0.0186195	  0.0123895  -  0.024611	0.052258559
60	"Shigella sonnei Ss046, complete genome."	Bacteria; Proteobacteria; Gammaproteobacteria; Enterobacteriales;Enterobacteriaceae; Shigella.	NC_007384	"Primary; Circular > 700,000 nts"		"4,825,265"	NC_007384	0.539977	"3,921,732; 1,701,998"	"3,872,053 - 3,966,190; 1,661,437 - 1,757,223"		0.812749559	NA	1	0.057884	  0.052948  -  0.0630465	0.0178585	  0.011916  -  0.024008	0.060576262
61	"Anaplasma phagocytophilum HZ, complete genome."	Bacteria; Proteobacteria; Alphaproteobacteria; Rickettsiales;Anaplasmataceae; Anaplasma; phagocytophilum group.	NC_007797	"Primary; Circular > 700,000 nts"		"1,471,282"	NC_007797	0.530269	"1,414,208; 723,100"	"1,412,326 - 1,423,553; 716,008 - 734,491"		0.961207981	NA	1	0.119375	  0.106857  -  0.1320735	0.043995	  0.0340515  -  0.053821	0.127224018
62	"Ehrlichia canis str. Jake, complete genome."	Bacteria; Proteobacteria; Alphaproteobacteria; Rickettsiales;Anaplasmataceae; Ehrlichia.	NC_007354	"Primary; Circular > 700,000 nts"		"1,315,030"	NC_007354	0.492478	"7,409; 655,032"	"5,340 - 11,480; 652,722 - 659,576"		0.005634092	NA	1	0.346493	  0.3188985  -  0.3754485	0.225565	  0.2136685  -  0.2368105	0.413445242
63	"Jannaschia sp. CCS1, complete genome."	Bacteria; Proteobacteria; Alphaproteobacteria; Rhodobacterales;Rhodobacteraceae; Jannaschia.	NC_007802	"Primary; Circular > 700,000 nts"		"4,317,977"	NC_007802	0.509279	"142,157; 2,341,213"	"106,150 - 225,659; 2,292,656 - 2,370,143"		0.03292213	NA	1	0.058913	  0.0542175  -  0.063619	0.0393635	  0.030738  -  0.0483105	0.070853558
64	"Lactobacillus acidophilus NCFM, complete genome."	Bacteria; Firmicutes; Lactobacillales; Lactobacillaceae;Lactobacillus.	NC_006814	"Primary; Circular > 700,000 nts"		"1,993,564"	NC_006814	0.542708	"2,808; 1,084,730"	"-4,395 - 16,197; 1,069,473 - 1,107,125"		0.001408533	NA	1	0.286264	  0.2616485  -  0.312213	-0.024101	  -0.031389  -  -0.0165815	0.287276758
65	"Lactococcus lactis subsp. lactis Il1403, complete genome."	Bacteria; Firmicutes; Lactobacillales; Streptococcaceae;Lactococcus.	NC_002662	"Primary; Circular > 700,000 nts"		"2,365,589"	NC_002662	0.530503	"295; 1,255,245"	"-6,130 - 11,306; 1,249,129 - 1,281,235"		0.000124705	NA	1	0.18601	  0.1639165  -  0.2088075	-0.056467	  -0.0646  -  -0.047987	0.194391981
66	"Mannheimia succiniciproducens MBEL55E, complete genome."	Bacteria; Proteobacteria; Gammaproteobacteria; Pasteurellales;Pasteurellaceae; Mannheimia.	NC_006300	"Primary; Circular > 700,000 nts"		"2,314,078"	NC_006300	0.47929	"2,281,147; 1,076,183"	"2,261,126 - 2,311,226; 1,030,340 - 1,115,330"		0.985769278	NA	1	0.090619	  0.0826775  -  0.098849	0.0272645	  0.019451  -  0.0351765	0.094631687
67	"Nitrosococcus oceani ATCC 19707, complete genome."	Bacteria; Proteobacteria; Gammaproteobacteria; Chromatiales;Chromatiaceae; Nitrosococcus.	NC_007484	"Primary; Circular > 700,000 nts"		"3,481,691"	NC_007484	0.524846	"9,359; 1,836,709"	"1,006 - 21,590; 1,831,168 - 1,860,284"		0.002688062	NA	1	0.17052	  0.162758  -  0.178832	0.0452695	  0.0384235  -  0.0524215	0.17642675
68	"Prochlorococcus marinus str. MIT 9312, complete genome."	Bacteria; Cyanobacteria; Prochlorales; Prochlorococcaceae;Prochlorococcus.	NC_007577	"Primary; Circular > 700,000 nts"		"1,709,204"	NC_007577	0.493285	"325; 843,448"	"-18,993 - 15,340; 825,707 - 877,866"		0.000190147	NA	1	0.042345	  0.0199155  -  0.064505	0.051693	  0.042928  -  0.060055	0.06682264
69	"Vibrio vulnificus YJ016 chromosome I, complete sequence."	Bacteria; Proteobacteria; Gammaproteobacteria; Vibrionales;Vibrionaceae; Vibrio.	NC_005139	"Primary; Circular > 700,000 nts"		"3,354,505"	NC_005139	0.528858	"3,352,610; 1,772,161"	"3,340,478 - 3,369,784; 1,759,835 - 1,797,955"		0.999435088	NA	1	0.1270965	  0.1201175  -  0.1348575	0.0287145	  0.022522  -  0.0349685	0.130299819
70	"Vibrio vulnificus CMCP6 chromosome I, complete sequence."	Bacteria; Proteobacteria; Gammaproteobacteria; Vibrionales;Vibrionaceae; Vibrio.	NC_004459	"Primary; Circular > 700,000 nts"		"3,281,945"	NC_004459	0.486335	"1,014,588; 2,610,713"	"1,003,519 - 1,031,551; 2,588,067 - 2,654,021"		0.309142292	NA	1	0.128585	  0.1211875  -  0.1370155	0.031384	  0.025037  -  0.03781	0.132359577
71	"Vibrio parahaemolyticus RIMD 2210633 chromosome I, complete"	Bacteria; Proteobacteria; Gammaproteobacteria; Vibrionales;Vibrionaceae; Vibrio.	NC_004603	"Primary; Circular > 700,000 nts"		"3,288,558"	NC_004603	0.520065	"3,287,092; 1,708,798"	"3,274,727 - 3,305,234; 1,693,502 - 1,752,332"		0.999554212	NA	1	0.112421	  0.1047535  -  0.1203705	0.0438715	  0.037646  -  0.0500145	0.120678042
72	"Treponema denticola ATCC 35405, complete genome."	Bacteria; Spirochaetes; Spirochaetales; Spirochaetaceae; Treponema.	NC_002967	"Primary; Circular > 700,000 nts"		"2,843,201"	NC_002967	0.476712	"323,587; 1,678,973"	"313,295 - 344,809; 1,667,177 - 1,693,984"		0.113810807	NA	1	0.0520095	  0.038915  -  0.0653525	0.0921455	  0.084227  -  0.099949	0.105810119
73	"Tropheryma whipplei TW08/27, complete genome."	Bacteria; Actinobacteria; Actinobacteridae; Actinomycetales;Micrococcineae; Cellulomonadaceae; Tropheryma.	NC_004551	"Primary; Circular > 700,000 nts"		"925,938"	NC_004551	0.497267	"4,817; 465,256"	"-2,471 - 15,296; 457,233 - 494,693"		0.005202292	NA	1	-0.0429425	  -0.0593805  -  -0.0254575	0.108814	  0.09444  -  0.1227565	0.11698096
74	"Tropheryma whipplei str. Twist, complete genome."	Bacteria; Actinobacteria; Actinobacteridae; Actinomycetales;Micrococcineae; Cellulomonadaceae; Tropheryma.	NC_004572	"Primary; Circular > 700,000 nts"		"927,303"	NC_004572	0.43203	"8,512; 409,136"	"-2,329 - 14,749; 401,453 - 441,053"		0.009179308	NA	1	-0.0388825	  -0.0561985  -  -0.0216425	0.107706	  0.092887  -  0.1225465	0.114509525
75	"Streptococcus pyogenes MGAS9429, complete genome."	Bacteria; Firmicutes; Lactobacillales; Streptococcaceae;Streptococcus.	NC_008021	"Primary; Circular > 700,000 nts"		"1,836,467"	NC_008021	0.52635	"2,823; 969,446"	"-9,951 - 14,909; 945,356 - 982,064"		0.001537191	NA	1	0.197094	  0.1736005  -  0.2203335	-0.0369895	  -0.0460705  -  -0.0281845	0.200534954
76	"Streptococcus pneumoniae TIGR4, complete genome."	Bacteria; Firmicutes; Lactobacillales; Streptococcaceae;Streptococcus.	NC_003028	"Primary; Circular > 700,000 nts"		"2,160,837"	NC_003028	0.503709	"2,634; 1,091,065"	"-3,559 - 8,543; 1,070,754 - 1,102,735"		0.001218972	NA	1	0.2484075	  0.223671  -  0.2719195	-0.022815	  -0.0317845  -  -0.013457	0.249453022
77	"Streptococcus mutans UA159, complete genome."	Bacteria; Firmicutes; Lactobacillales; Streptococcaceae;Streptococcus.	NC_004350	"Primary; Circular > 700,000 nts"		"2,030,921"	NC_004350	0.48279	"3,001; 983,508"	"-3,317 - 16,697; 975,764 - 1,021,312"		0.001477655	NA	1	0.1976205	  0.172426  -  0.2237015	-0.011895	  -0.0199305  -  -0.0037245	0.197978163
78	"Salinibacter ruber DSM 13855, complete genome."	Bacteria; Bacteroidetes; Sphingobacteria; Sphingobacteriales;Crenotrichaceae; Salinibacter.	NC_007677	"Primary; Circular > 700,000 nts"		"3,551,823"	NC_007677	0.521277	"17,507; 1,868,988"	"1,965 - 58,510; 1,849,754 - 1,897,565"		0.004929018	NA	1	0.0965305	  0.0915855  -  0.1018895	-0.005275	  -0.0208215  -  0.0099765	0.096674521
79	"Pseudoalteromonas haloplanktis TAC125 chromosome I, complete"	Bacteria; Proteobacteria; Gammaproteobacteria; Alteromonadales;Pseudoalteromonadaceae; Pseudoalteromonas.	NC_007481	"Primary; Circular > 700,000 nts"		"3,214,944"	NC_007481	0.504359	"3,207,719; 1,614,260"	"3,185,390 - 3,232,667; 1,598,028 - 1,646,761"		0.997752682	NA	1	0.127482	  0.117382  -  0.137974	-0.0146975	  -0.020788  -  -0.0089255	0.128326446
80	"Caulobacter crescentus CB15, complete genome."	Bacteria; Proteobacteria; Alphaproteobacteria; Caulobacterales;Caulobacteraceae; Caulobacter.	NC_002696	"Primary; Circular > 700,000 nts"		"4,016,947"	NC_002696	0.477195	"5,256; 1,922,123"	"-20,633 - 54,881; 1,883,330 - 2,009,109"		0.001308456	NA	1	0.053222	  0.0475475  -  0.0591505	0.0561405	  0.046746  -  0.0650375	0.077358497
81	"Acinetobacter sp. ADP1, complete genome."	Bacteria; Proteobacteria; Gammaproteobacteria; Pseudomonadales;Moraxellaceae; Acinetobacter.	NC_005966	"Primary; Circular > 700,000 nts"		"3,598,621"	NC_005966	0.516012	"37; 1,856,967"	"3,577,762 - 3,624,569; 1,821,857 - 1,888,692"		1.03E-05	NA	1	0.12602	  0.1163115  -  0.136108	-0.0062195	  -0.012243  -  0.0001505	0.126173383
82	"Anaeromyxobacter dehalogenans 2CP-C, complete genome."	Bacteria; Proteobacteria; Deltaproteobacteria; Myxococcales;Cystobacterineae; Myxococcaceae; Anaeromyxobacter.	NC_007760	"Primary; Circular > 700,000 nts"		"5,013,479"	NC_007760	0.496499	"4,434,472; 1,910,177"	"4,298,838 - 4,809,931; 1,810,235 - 2,308,846"		0.884509938	NA	1	0.0219355	  0.0184255  -  0.025189	-0.0087615	  -0.0280695  -  0.012422	0.023620543
83	"Anaplasma marginale str. St. Maries, complete genome."	Bacteria; Proteobacteria; Alphaproteobacteria; Rickettsiales;Anaplasmataceae; Anaplasma.	NC_004842	"Primary; Circular > 700,000 nts"		"1,197,687"	NC_004842	0.494961	"1,147,043; 542,163"	"1,140,030 - 1,152,608; 535,952 - 552,635"		0.957715163	NA	nan	0.057021	  0.046293  -  0.0679165	0.135962	  0.124025  -  0.147623	0.147434934
84	"Aster yellows witches'-broom phytoplasma AYWB, complete genome."	Bacteria; Firmicutes; Mollicutes; Acholeplasmatales;Acholeplasmataceae; Candidatus Phytoplasma; Candidatus Phytoplasmaasteris.	NC_007716	"Primary; Circular > 700,000 nts"		"706,569"	NC_007716	0.603773	"492; 427,098"	"699,444 - 740,404; 412,849 - 436,933"		0.000696323	NA	0.5	0.1084525	  0.0383185  -  0.1795185	0.054229	  0.0369515  -  0.070788	0.121254811
85	"Azoarcus sp. EbN1, complete genome."	Bacteria; Proteobacteria; Betaproteobacteria; Rhodocyclales;Rhodocyclaceae; Azoarcus.	NC_006513	"Primary; Circular > 700,000 nts"		"4,296,230"	NC_006513	0.420389	"1,950,458; 3,756,544"	"1,930,701 - 2,022,661; 3,737,473 - 3,829,168"		0.453992919	NA	0.75	0.033851	  0.029206  -  0.0384405	0.046336	  0.0357215  -  0.0568135	0.057383927
86	"Bacillus anthracis str. 'Ames Ancestor', complete genome."	Bacteria; Firmicutes; Bacillales; Bacillaceae; Bacillus; Bacilluscereus group.	NC_007530	"Primary; Circular > 700,000 nts"		"5,227,419"	NC_007530	0.479131	"2,035; 2,506,651"	"-2,321 - 11,445; 2,500,605 - 2,512,271"		0.000389293	NA	1	0.2095725	  0.2007385  -  0.218617	-0.07826	  -0.084669  -  -0.071481	0.22370798
87	"Bacillus anthracis str. Ames, complete genome."	Bacteria; Firmicutes; Bacillales; Bacillaceae; Bacillus; Bacilluscereus group.	NC_003997	"Primary; Circular > 700,000 nts"		"5,227,293"	NC_003997	0.479117	"2,099; 2,506,585"	"-2,330 - 9,765; 2,499,263 - 2,512,135"		0.000401546	NA	1	0.209546	  0.200636  -  0.218414	-0.0782475	  -0.0852305  -  -0.071691	0.223678782
88	"Bacillus anthracis str. Sterne, complete genome."	Bacteria; Firmicutes; Bacillales; Bacillaceae; Bacillus; Bacilluscereus group.	NC_005945	"Primary; Circular > 700,000 nts"		"5,228,663"	NC_005945	0.478946	"2,025; 2,506,270"	"-2,336 - 12,642; 2,498,224 - 2,514,252"		0.000387288	NA	1	0.2098365	  0.2012665  -  0.218766	-0.0794195	  -0.085852  -  -0.0732305	0.224363129
89	"Bacillus cereus ATCC 10987, complete genome."	Bacteria; Firmicutes; Bacillales; Bacillaceae; Bacillus; Bacilluscereus group.	NC_003909	"Primary; Circular > 700,000 nts"		"5,224,283"	NC_003909	0.495212	"1,956; 2,589,081"	"-2,256 - 11,254; 2,581,021 - 2,602,430"		0.000374405	NA	1	0.212219	  0.203227  -  0.2217255	-0.0805135	  -0.086717  -  -0.0743265	0.226978694
90	"Bacillus cereus ATCC 14579, complete genome."	Bacteria; Firmicutes; Bacillales; Bacillaceae; Bacillus; Bacilluscereus group.	NC_004722	"Primary; Circular > 700,000 nts"		"5,411,809"	NC_004722	0.494513	"2,081; 2,678,288"	"-2,274 - 8,872; 2,670,653 - 2,698,279"		0.000384529	NA	1	0.22003	  0.2108865  -  0.229567	-0.076189	  -0.082362  -  -0.0695395	0.232847514
91	"Bacillus clausii KSM-K16, complete genome."	Bacteria; Firmicutes; Bacillales; Bacillaceae; Bacillus.	NC_006582	"Primary; Circular > 700,000 nts"		"4,303,871"	NC_006582	0.489908	"2,187; 2,110,685"	"-8,384 - 22,779; 2,097,117 - 2,127,138"		0.000508147	NA	1	0.090182	  0.082586  -  0.098858	-0.0102455	  -0.0180715  -  -0.002678	0.090762125
92	"Bacillus licheniformis ATCC 14580, complete genome."	Bacteria; Firmicutes; Bacillales; Bacillaceae; Bacillus.	NC_006270	"Primary; Circular > 700,000 nts"		"4,222,334"	NC_006270	0.500655	"3,286; 2,117,218"	"-21,112 - 31,937; 2,068,257 - 2,161,203"		0.000778243	NA	1	0.071332	  0.0643125  -  0.0790025	0.0224215	  0.013735  -  0.0317375	0.074772842
93	"Bacillus thuringiensis serovar konkukian str. 97-27, complete"	Bacteria; Firmicutes; Bacillales; Bacillaceae; Bacillus; Bacilluscereus group.	NC_005957	"Primary; Circular > 700,000 nts"		"5,237,682"	NC_005957	0.488181	"2,104; 2,559,039"	"-1,921 - 11,602; 2,549,234 - 2,564,401"		0.000401704	NA	1	0.2105375	  0.2019745  -  0.2196895	-0.0850065	  -0.0912335  -  -0.078359	0.227050972
94	"Bacteroides fragilis NCTC 9343, complete genome."	Bacteria; Bacteroidetes; Bacteroidetes (class); Bacteroidales;Bacteroidaceae; Bacteroides.	NC_003228	"Primary; Circular > 700,000 nts"		"5,205,140"	NC_003228	0.524795	"5,204,542; 2,731,035"	"5,200,265 - 5,218,658; 2,720,399 - 2,745,878"		0.999885114	NA	1	0.171806	  0.1645735  -  0.1792465	0.130301	  0.1241445  -  0.136142	0.215628505
95	"Bacteroides fragilis YCH46, complete genome."	Bacteria; Bacteroidetes; Bacteroidetes (class); Bacteroidales;Bacteroidaceae; Bacteroides.	NC_006347	"Primary; Circular > 700,000 nts"		"5,277,274"	NC_006347	0.495863	"5,276,742; 2,616,274"	"5,272,378 - 5,286,209; 2,605,714 - 2,630,466"		0.99989919	NA	1	0.1542655	  0.147603  -  0.161063	0.135722	  0.1297415  -  0.1416405	0.205470937
96	"Bacteroides thetaiotaomicron VPI-5482, complete genome."	Bacteria; Bacteroidetes; Bacteroidetes (class); Bacteroidales;Bacteroidaceae; Bacteroides.	NC_004663	"Primary; Circular > 700,000 nts"		"6,260,361"	NC_004663	0.548254	"4,044,023; 1,215,926"	"4,033,631 - 4,049,722; 1,203,928 - 1,234,202"		0.645972812	NA	1	0.1676255	  0.161197  -  0.1744235	0.1047995	  0.099084  -  0.1101045	0.197689766
97	"Bartonella henselae str. Houston-1, complete genome."	Bacteria; Proteobacteria; Alphaproteobacteria; Rhizobiales;Bartonellaceae; Bartonella.	NC_005956	"Primary; Circular > 700,000 nts"		"1,931,047"	NC_005956	0.493375	"641; 953,371"	"-4,438 - 8,802; 947,318 - 965,040"		0.000331944	NA	1	0.283648	  0.26839  -  0.298442	0.0803765	  0.0714025  -  0.0884775	0.294816162
98	"Bartonella quintana str. Toulouse, complete genome."	Bacteria; Proteobacteria; Alphaproteobacteria; Rhizobiales;Bartonellaceae; Bartonella.	NC_005955	"Primary; Circular > 700,000 nts"		"1,581,384"	NC_005955	0.456999	"3,887; 726,577"	"-1,232 - 8,165; 720,346 - 732,880"		0.002457974	NA	1	0.3001285	  0.284606  -  0.3172755	0.0803725	  0.0705475  -  0.0893295	0.310703806
99	"Bdellovibrio bacteriovorus HD100, complete genome."	Bacteria; Proteobacteria; Deltaproteobacteria; Bdellovibrionales;Bdellovibrionaceae; Bdellovibrio.	NC_005363	"Primary; Circular > 700,000 nts"		"3,782,950"	NC_005363	0.510506	"12,382; 1,943,601"	"-5,880 - 63,566; 1,926,921 - 1,955,867"		0.003273107	NA	nan	0.142188	  0.136399  -  0.148347	0.034388	  0.028923  -  0.0399525	0.146287258
100	"Bordetella parapertussis 12822, complete genome."	Bacteria; Proteobacteria; Betaproteobacteria; Burkholderiales;Alcaligenaceae; Bordetella.	NC_002928	"Primary; Circular > 700,000 nts"		"4,773,551"	NC_002928	0.603239	"4,765,568; 2,871,609"	"4,758,500 - 4,777,060; 2,859,151 - 2,899,292"		0.99832766	NA	1	0.085869	  0.0810425  -  0.090778	0.1299955	  0.1136515  -  0.1461985	0.155795748
101	"Burkholderia mallei ATCC 23344 chromosome 1, complete sequence."	Bacteria; Proteobacteria; Betaproteobacteria; Burkholderiales;Burkholderiaceae; Burkholderia.	NC_006348	"Primary; Circular > 700,000 nts"		"3,510,148"	NC_006348	0.457438	"2,989,972; 1,085,499"	"2,913,289 - 3,030,618; 1,056,867 - 1,146,515"		0.851807958	NA	1	0.0230385	  0.0188265  -  0.0272445	0.07199	  0.0510975  -  0.0924455	0.07558659
102	"Burkholderia pseudomallei 1710b chromosome I, complete sequence."	Bacteria; Proteobacteria; Betaproteobacteria; Burkholderiales;Burkholderiaceae; Burkholderia; pseudomallei group.	NC_007434	"Primary; Circular > 700,000 nts"		"4,126,292"	NC_007434	0.511285	"222,681; 2,332,393"	"200,262 - 287,873; 2,296,592 - 2,402,482"		0.05396637	NA	1	0.0319945	  0.0278805  -  0.036104	0.0918375	  0.07561  -  0.1084965	0.09725109
103	"Burkholderia sp. 383 chromosome 1, complete sequence."	Bacteria; Proteobacteria; Betaproteobacteria; Burkholderiales;Burkholderiaceae; Burkholderia; Burkholderia cepacia complex.	NC_007510	"Primary; Circular > 700,000 nts"		"3,694,126"	NC_007510	0.521464	"85,128; 2,011,480"	"70,693 - 108,387; 1,987,851 - 2,023,848"		0.023044152	NA	1	0.051039	  0.0468785  -  0.055374	0.0951915	  0.0803385  -  0.1100285	0.108011116
104	"Burkholderia xenovorans LB400 chromosome 1, complete sequence."	Bacteria; Proteobacteria; Betaproteobacteria; Burkholderiales;Burkholderiaceae; Burkholderia.	NC_007951	"Primary; Circular > 700,000 nts"		"4,895,836"	NC_007951	0.520553	"4,847,001; 2,499,708"	"4,819,754 - 4,877,994; 2,463,925 - 2,578,258"		0.990025197	NA	1	0.0454345	  0.0415535  -  0.0497315	0.0541885	  0.0446205  -  0.063965	0.070715538
105	"Campylobacter jejuni RM1221, complete genome."	Bacteria; Proteobacteria; Epsilonproteobacteria; Campylobacterales;Campylobacteraceae; Campylobacter.	NC_003912	"Primary; Circular > 700,000 nts"		"1,777,831"	NC_003912	0.506755	"5,547; 906,471"	"-39,977 - 20,046; 886,236 - 922,099"		0.003120094	NA	1	0.215637	  0.1962245  -  0.2358055	0.0289855	  0.020552  -  0.0367885	0.217576366
106	"Candidatus Blochmannia floridanus, complete genome."	Bacteria; Proteobacteria; Gammaproteobacteria; Enterobacteriales;Enterobacteriaceae; ant endosymbionts; Candidatus Blochmannia.	NC_005061	"Primary; Circular > 700,000 nts"		"705,557"	NC_005061	0.561965	"674,777; 365,717"	"674,310 - 677,837; 363,952 - 373,436"		0.956374892	NA	1	0.432866	  0.397588  -  0.468296	0.107315	  0.091294  -  0.1221795	0.445970272
107	"Candidatus Protochlamydia amoebophila UWE25, complete genome."	Bacteria; Chlamydiae; Chlamydiales; Parachlamydiaceae; CandidatusProtochlamydia.	NC_005861	"Primary; Circular > 700,000 nts"		"2,414,465"	NC_005861	0.467541	"2,378,695; 1,093,091"	"2,362,292 - 2,404,333; 1,077,657 - 1,155,771"		0.985185124	NA	1	0.135352	  0.121659  -  0.148828	0.0038995	  -0.0034755  -  0.010847	0.135408161
108	"Carboxydothermus hydrogenoformans Z-2901, complete genome."	Bacteria; Firmicutes; Clostridia; Clostridiales; Peptococcaceae;Carboxydothermus.	NC_007503	"Primary; Circular > 700,000 nts"		"2,401,520"	NC_007503	0.504117	"2,398,935; 1,208,062"	"2,393,601 - 2,411,365; 1,203,409 - 1,222,095"		0.998923598	NA	1	0.260148	  0.241585  -  0.281424	0.0004445	  -0.0116405  -  0.0117565	0.26014838
109	"Chlamydia muridarum Nigg, complete genome."	Bacteria; Chlamydiae; Chlamydiales; Chlamydiaceae; Chlamydia.	NC_002620	"Primary; Circular > 700,000 nts"		"1,072,950"	NC_002620	0.497576	"229; 534,102"	"-3,986 - 4,620; 524,436 - 545,533"		0.00021343	NA	1	0.238759	  0.22282  -  0.2554695	0.0347695	  0.024212  -  0.0446455	0.241277389
110	"Chlamydophila abortus S26/3, complete genome."	Bacteria; Chlamydiae; Chlamydiales; Chlamydiaceae; Chlamydophila.	NC_004552	"Primary; Circular > 700,000 nts"		"1,144,377"	NC_004552	0.501629	"79; 574,131"	"1,135,404 - 1,148,192; 568,016 - 613,645"		6.90E-05	NA	1	0.081792	  0.0655305  -  0.0978015	0.025254	  0.0151095  -  0.0346915	0.085601961
111	"Chlamydophila caviae GPIC, complete genome."	Bacteria; Chlamydiae; Chlamydiales; Chlamydiaceae; Chlamydophila.	NC_003361	"Primary; Circular > 700,000 nts"		"1,173,390"	NC_003361	0.494514	"1,173,368; 580,235"	"1,163,189 - 1,178,035; 567,784 - 644,887"		0.999981251	NA	1	0.1245885	  0.107118  -  0.1410565	0.0439605	  0.03422  -  0.0532975	0.13211669
112	"Chlamydophila felis Fe/C-56, complete genome."	Bacteria; Chlamydiae; Chlamydiales; Chlamydiaceae; Chlamydophila.	NC_007899	"Primary; Circular > 700,000 nts"		"1,166,239"	NC_007899	0.501865	"1,166,188; 585,243"	"1,162,950 - 1,176,032; 580,787 - 602,089"		0.99995627	NA	1	0.1386815	  0.1224695  -  0.1542735	0.0447295	  0.0347015  -  0.0543465	0.14571646
113	"Chlamydophila pneumoniae AR39, complete genome."	Bacteria; Chlamydiae; Chlamydiales; Chlamydiaceae; Chlamydophila.	NC_002179	"Primary; Circular > 700,000 nts"		"1,229,853"	NC_002179	0.508306	"337; 625,478"	"-3,953 - 4,188; 619,910 - 643,371"		0.000274016	NA	1	0.119941	  0.1031255  -  0.1369625	0.023263	  0.0131285  -  0.0325705	0.122176146
114	"Chlamydophila pneumoniae CWL029, complete genome."	Bacteria; Chlamydiae; Chlamydiales; Chlamydiaceae; Chlamydophila.	NC_000922	"Primary; Circular > 700,000 nts"		"1,230,230"	NC_000922	0.492191	"841,413; 216,690"	"837,486 - 849,614; 198,077 - 226,080"		0.683947717	NA	1	0.120401	  0.1036835  -  0.138274	0.0235955	  0.0133175  -  0.0329115	0.122691273
115	"Chlorobium tepidum TLS, complete genome."	Bacteria; Chlorobi; Chlorobia; Chlorobiales; Chlorobiaceae;Chlorobaculum.	NC_002932	"Primary; Circular > 700,000 nts"		"2,154,946"	NC_002932	0.474001	"2,151,452; 1,017,951"	"2,143,867 - 2,199,883; 1,002,658 - 1,039,395"		0.998378614	NA	1	0.0746905	  0.0661825  -  0.0831345	0.159675	  0.1482175  -  0.171318	0.176280391
116	"Chromobacterium violaceum ATCC 12472, complete genome."	Bacteria; Proteobacteria; Betaproteobacteria; Neisseriales;Neisseriaceae; Chromobacterium.	NC_005085	"Primary; Circular > 700,000 nts"		"4,751,080"	NC_005085	0.499645	"237,901; 2,611,754"	"230,250 - 253,667; 2,602,635 - 2,644,263"		0.050073036	NA	1	0.0958465	  0.0909815  -  0.1010295	0.1161475	  0.1033265  -  0.129231	0.150588158
117	"Chromohalobacter salexigens DSM 3043, complete genome."	Bacteria; Proteobacteria; Gammaproteobacteria; Oceanospirillales;Halomonadaceae; Chromohalobacter.	NC_007963	"Primary; Circular > 700,000 nts"		"3,696,649"	NC_007963	0.575662	"3,672,577; 2,103,947"	"3,657,412 - 3,678,560; 2,085,471 - 2,146,090"		0.993488156	NA	1	0.1381945	  0.1320495  -  0.1443395	0.0736675	  0.0613955  -  0.0858635	0.156603386
118	"Clostridium acetobutylicum ATCC 824, complete genome."	Bacteria; Firmicutes; Clostridia; Clostridiales; Clostridiaceae;Clostridium.	NC_003030	"Primary; Circular > 700,000 nts"		"3,940,880"	NC_003030	0.502395	"2,815; 1,982,692"	"-1,091 - 7,849; 1,974,865 - 1,988,433"		0.000714307	NA	1	0.4259845	  0.405481  -  0.4482195	-0.087282	  -0.094081  -  -0.0802815	0.434834384
119	"Clostridium tetani E88, complete genome."	Bacteria; Firmicutes; Clostridia; Clostridiales; Clostridiaceae;Clostridium.	NC_004557	"Primary; Circular > 700,000 nts"		"2,799,251"	NC_004557	0.480692	"51,007; 1,396,583"	"48,194 - 54,478; 1,390,851 - 1,422,949"		0.01822166	NA	1	0.2729095	  0.242093  -  0.3026265	-0.1369365	  -0.145624  -  -0.1281405	0.305337846
120	"Colwellia psychrerythraea 34H, complete genome."	Bacteria; Proteobacteria; Gammaproteobacteria; Alteromonadales;Colwelliaceae; Colwellia.	NC_003910	"Primary; Circular > 700,000 nts"		"5,373,180"	NC_003910	0.503222	"5,365,658; 2,696,379"	"5,342,093 - 5,391,264; 2,642,246 - 2,809,821"		0.998600084	NA	1	0.1152065	  0.1064035  -  0.124376	0.007599	  0.003619  -  0.01152	0.115456842
121	"Corynebacterium efficiens YS-314, complete genome."	Bacteria; Actinobacteria; Actinobacteridae; Actinomycetales;Corynebacterineae; Corynebacteriaceae; Corynebacterium.	NC_004369	"Primary; Circular > 700,000 nts"		"3,147,090"	NC_004369	0.516457	"89,201; 1,714,537"	"27,867 - 209,956; 1,596,680 - 1,878,371"		0.028343962	NA	1	0.0227025	  0.016114  -  0.029817	0.0194495	  0.0107405  -  0.02817	0.029894591
122	"Corynebacterium glutamicum ATCC 13032, complete genome."	Bacteria; Actinobacteria; Actinobacteridae; Actinomycetales;Corynebacterineae; Corynebacteriaceae; Corynebacterium.	NC_003450	"Primary; Circular > 700,000 nts"		"3,309,401"	NC_003450	0.471246	"3,598; 1,563,139"	"3,292,901 - 3,336,944; 1,548,410 - 1,577,860"		0.001087206	NA	1	0.0789565	  0.070695  -  0.087431	0.00943	  0.0027165  -  0.016045	0.079517632
123	"Corynebacterium jeikeium K411, complete genome."	Bacteria; Actinobacteria; Actinobacteridae; Actinomycetales;Corynebacterineae; Corynebacteriaceae; Corynebacterium.	NC_007164	"Primary; Circular > 700,000 nts"		"2,462,499"	NC_007164	0.45577	"48,787; 1,171,119"	"-1,621 - 60,128; 1,127,084 - 1,248,252"		0.019811988	NA	1	0.070749	  0.063323  -  0.078518	0.051273	  0.042202  -  0.0606465	0.087374719
124	"Coxiella burnetii RSA 493, complete genome."	Bacteria; Proteobacteria; Gammaproteobacteria; Legionellales;Coxiellaceae; Coxiella.	NC_002971	"Primary; Circular > 700,000 nts"		"1,995,281"	NC_002971	0.413633	"35,982; 861,295"	"18,414 - 49,790; 845,985 - 891,638"		0.01803355	NA	1	0.1086145	  0.0978455  -  0.119697	-0.0085235	  -0.0170795  -  -0.0004115	0.108948427
125	"Dechloromonas aromatica RCB, complete genome."	Bacteria; Proteobacteria; Betaproteobacteria; Rhodocyclales;Rhodocyclaceae; Dechloromonas.	NC_007298	"Primary; Circular > 700,000 nts"		"4,501,104"	NC_007298	0.487721	"4,500,590; 2,194,767"	"-7,478 - 10,442; 2,186,548 - 2,205,039"		0.999885806	NA	1	0.151144	  0.1450645  -  0.157471	0.0964305	  0.089587  -  0.1034765	0.179285666
126	"Dehalococcoides ethenogenes 195, complete genome."	Bacteria; Chloroflexi; Dehalococcoidetes; Dehalococcoides.	NC_002936	"Primary; Circular > 700,000 nts"		"1,469,720"	NC_002936	0.536996	"1,637; 790,870"	"-14,274 - 12,988; 769,804 - 819,745"		0.001113818	NA	1	0.1303145	  0.116959  -  0.1437005	0.0881455	  0.078992  -  0.0974745	0.157326088
127	"Dehalococcoides sp. CBDB1, complete genome."	Bacteria; Chloroflexi; Dehalococcoidetes; Dehalococcoides.	NC_007356	"Primary; Circular > 700,000 nts"		"1,395,502"	NC_007356	0.520451	"5; 726,294"	"-4,790 - 9,274; 717,419 - 736,919"		3.58E-06	NA	1	0.161806	  0.1468015  -  0.1770685	0.072902	  0.0635555  -  0.082071	0.177470795
128	"Deinococcus geothermalis DSM 11300, complete genome."	Bacteria; Deinococcus-Thermus; Deinococci; Deinococcales;Deinococcaceae; Deinococcus.	NC_008025	"Primary; Circular > 700,000 nts"		"2,467,205"	NC_008025	0.492911	"2,466,553; 1,215,460"	"-40,217 - 48,510; 1,138,183 - 1,272,609"		0.999735733	NA	1	0.009909	  0.003812  -  0.015993	0.1289475	  0.1174025  -  0.1412495	0.129327669
129	"Deinococcus radiodurans R1 chromosome 1, complete sequence."	Bacteria; Deinococcus-Thermus; Deinococci; Deinococcales;Deinococcaceae; Deinococcus.	NC_001263	"Primary; Circular > 700,000 nts"		"2,648,638"	NC_001263	0.53666	"2,605,718; 1,378,499"	"2,417,726 - 2,836,268; 1,172,053 - 1,523,859"		0.983795445	NA	1	-0.0063995	  -0.0121165  -  -0.0003685	0.038736	  0.0266975  -  0.051307	0.039261066
130	"Desulfotalea psychrophila LSv54, complete genome."	Bacteria; Proteobacteria; Deltaproteobacteria; Desulfobacterales;Desulfobulbaceae; Desulfotalea.	NC_006138	"Primary; Circular > 700,000 nts"		"3,523,383"	NC_006138	0.476859	"710,841; 2,390,996"	"708,166 - 715,756; 2,383,627 - 2,400,035"		0.201749569	NA	0.851485	0.201176	  0.19067  -  0.21229	0.1481395	  0.1414055  -  0.1546095	0.249834134
131	"Desulfovibrio desulfuricans G20, complete genome."	Bacteria; Proteobacteria; Deltaproteobacteria; Desulfovibrionales;Desulfovibrionaceae; Desulfovibrio.	NC_007519	"Primary; Circular > 700,000 nts"		"3,730,232"	NC_007519	0.529896	"7,555; 1,984,190"	"-4,940 - 11,245; 1,977,735 - 1,991,086"		0.002025343	NA	1	0.118838	  0.1128435  -  0.124876	0.121549	  0.1135  -  0.1298355	0.169990087
132	"Desulfovibrio vulgaris subsp. vulgaris str. Hildenborough, complete"	Bacteria; Proteobacteria; Deltaproteobacteria; Desulfovibrionales;Desulfovibrionaceae; Desulfovibrio.	NC_002937	"Primary; Circular > 700,000 nts"		"3,570,858"	NC_002937	0.486821	"8,005; 1,746,371"	"-2,032 - 19,605; 1,717,513 - 1,763,183"		0.002241758	NA	1	0.112599	  0.1065285  -  0.1189005	0.1284265	  0.1183065  -  0.138869	0.170797836
133	"Ehrlichia chaffeensis str. Arkansas, complete genome."	Bacteria; Proteobacteria; Alphaproteobacteria; Rickettsiales;Anaplasmataceae; Ehrlichia.	NC_007799	"Primary; Circular > 700,000 nts"		"1,176,248"	NC_007799	0.487637	"24,131; 597,712"	"21,713 - 26,704; 595,397 - 606,859"		0.020515231	NA	1	0.359663	  0.3333905  -  0.3861585	0.1909535	  0.1786835  -  0.2032785	0.407210895
134	"Ehrlichia ruminantium str. Gardel, complete genome."	Bacteria; Proteobacteria; Alphaproteobacteria; Rickettsiales;Anaplasmataceae; Ehrlichia.	NC_006831	"Primary; Circular > 700,000 nts"		"1,499,920"	NC_006831	0.461807	"739; 693,412"	"-2,285 - 2,706; 691,723 - 700,082"		0.000492693	NA	1	0.352801	  0.325219  -  0.3803455	0.1902895	  0.1784445  -  0.2020555	0.400847402
135	"Ehrlichia ruminantium str. Welgevonden, complete genome."	Bacteria; Proteobacteria; Alphaproteobacteria; Rickettsiales;Anaplasmataceae; Ehrlichia.	NC_005295	"Primary; Circular > 700,000 nts"		"1,516,355"	NC_005295	0.474417	"19,602; 738,985"	"15,215 - 22,268; 734,780 - 744,247"		0.012927052	NA	1	0.360443	  0.3314825  -  0.38997	0.1906135	  0.179093  -  0.2021035	0.407740926
136	"Enterococcus faecalis V583, complete genome."	Bacteria; Firmicutes; Lactobacillales; Enterococcaceae;Enterococcus.	NC_004668	"Primary; Circular > 700,000 nts"		"3,218,031"	NC_004668	0.478141	"10,596; 1,549,266"	"3,107 - 20,632; 1,543,703 - 1,586,194"		0.003292697	NA	1	0.147556	  0.1341795  -  0.1613265	-0.0756475	  -0.083982  -  -0.0669635	0.16581712
137	"Erwinia carotovora subsp. atroseptica SCRI1043, complete genome."	Bacteria; Proteobacteria; Gammaproteobacteria; Enterobacteriales;Enterobacteriaceae; Pectobacterium.	NC_004547	"Primary; Circular > 700,000 nts"		"5,064,019"	NC_004547	0.501306	"5,062,976; 2,537,581"	"5,052,929 - 5,075,587; 2,524,409 - 2,568,212"		0.999794037	NA	1	0.1303995	  0.125575  -  0.13542	0.065309	  0.059142  -  0.0711125	0.145839964
138	"Erythrobacter litoralis HTCC2594, complete genome."	Bacteria; Proteobacteria; Alphaproteobacteria; Sphingomonadales;Erythrobacteraceae; Erythrobacter.	NC_007722	"Primary; Circular > 700,000 nts"		"3,052,398"	NC_007722	0.540979	"2,618,245; 1,217,130"	"2,500,315 - 2,820,895; 1,193,914 - 1,363,072"		0.857766582	NA	1	0.036601	  0.0305075  -  0.0427475	0.0284115	  0.017736  -  0.038674	0.046334075
139	"Francisella tularensis subsp. tularensis Schu 4, complete genome."	Bacteria; Proteobacteria; Gammaproteobacteria; Thiotrichales;Francisellaceae; Francisella.	NC_006570	"Primary; Circular > 700,000 nts"		"1,892,819"	NC_006570	0.527574	"4,109; 1,002,710"	"1,829,307 - 1,903,326; 971,073 - 1,053,209"		0.002170836	NA	0.991554	0.1817215	  0.1598725  -  0.204284	0.0124285	  0.004783  -  0.0195355	0.182146016
140	"Frankia sp. CcI3, complete genome."	Bacteria; Actinobacteria; Actinobacteridae; Actinomycetales;Frankineae; Frankiaceae; Frankia.	NC_007777	"Primary; Circular > 700,000 nts"		"5,433,628"	NC_007777	0.501193	"32,694; 2,755,990"	"990 - 74,617; 2,693,843 - 2,811,925"		0.006016974	NA	1	0.0441085	  0.0401325  -  0.04843	0.093988	  0.0856985  -  0.1027935	0.103823427
141	"Fusobacterium nucleatum subsp. nucleatum ATCC 25586, complete"	Bacteria; Fusobacteria; Fusobacterales; Fusobacteriaceae;Fusobacterium.	NC_003454	"Primary; Circular > 700,000 nts"		"2,174,500"	NC_003454	0.549551	"642,418; 1,837,416"	"627,543 - 649,632; 1,821,271 - 1,867,205"		0.295432513	NA	1	0.133682	  0.10682  -  0.1612785	-0.0783115	  -0.0862215  -  -0.070996	0.15493085
142	"Geobacillus kaustophilus HTA426, complete genome."	Bacteria; Firmicutes; Bacillales; Bacillaceae; Geobacillus.	NC_006510	"Primary; Circular > 700,000 nts"		"3,544,776"	NC_006510	0.496762	"9,828; 1,770,736"	"-9,894 - 23,732; 1,748,440 - 1,784,825"		0.002772531	NA	1	0.08786	  0.080664  -  0.09553	0.046547	  0.0331985  -  0.0607915	0.09942838
143	"Escherichia coli CFT073, complete genome."	Bacteria; Proteobacteria; Gammaproteobacteria; Enterobacteriales;Enterobacteriaceae; Escherichia.	NC_004431	"Primary; Circular > 700,000 nts"		"5,231,428"	NC_004431	0.498064	"4,410,519; 1,784,675"	"4,386,352 - 4,529,224; 1,739,663 - 1,819,882"		0.843081277	NA	1	0.0722095	  0.067105  -  0.0770835	0.017085	  0.0117085  -  0.0226385	0.074203161
144	"Escherichia coli UTI89, complete genome."	Bacteria; Proteobacteria; Gammaproteobacteria; Enterobacteriales;Enterobacteriaceae; Escherichia.	NC_007946	"Primary; Circular > 700,000 nts"		"5,065,741"	NC_007946	0.502765	"4,171,194; 1,652,329"	"4,142,587 - 4,243,034; 1,622,538 - 1,697,913"		0.823412409	NA	1	0.072013	  0.067297  -  0.0768975	0.022672	  0.017012  -  0.02795	0.075497627
145	"Geobacter metallireducens GS-15, complete genome."	Bacteria; Proteobacteria; Deltaproteobacteria; Desulfuromonadales;Geobacteraceae; Geobacter.	NC_007517	"Primary; Circular > 700,000 nts"		"3,997,420"	NC_007517	0.51103	"2,537; 2,045,336"	"-11,198 - 47,543; 2,013,530 - 2,075,379"		0.000634659	NA	1	0.052525	  0.046224  -  0.059444	0.1086085	  0.098164  -  0.1193645	0.120642786
146	"Geobacter sulfurreducens PCA, complete genome."	Bacteria; Proteobacteria; Deltaproteobacteria; Desulfuromonadales;Geobacteraceae; Geobacter.	NC_002939	"Primary; Circular > 700,000 nts"		"3,814,139"	NC_002939	0.491744	"5,428; 1,881,006"	"-8,272 - 34,235; 1,840,669 - 1,918,989"		0.001423126	NA	1	0.055032	  0.048565  -  0.061847	0.1140615	  0.103429  -  0.124658	0.126643384
147	"Escherichia coli W3110 DNA, complete genome."	Bacteria; Proteobacteria; Gammaproteobacteria; Enterobacteriales;Enterobacteriaceae; Escherichia.	AC_000091	"Primary; Circular > 700,000 nts"		"4,646,332"	AC_000091	0.52711	"3,789,740; 1,592,534"	"3,742,792 - 3,831,402; 1,543,988 - 1,634,703"		0.815641241	NA	1	0.0685605	  0.063596  -  0.073785	0.018252	  0.012235  -  0.024005	0.070948416
148	"Gluconobacter oxydans 621H, complete genome."	Bacteria; Proteobacteria; Alphaproteobacteria; Rhodospirillales;Acetobacteraceae; Gluconobacter.	NC_006677	"Primary; Circular > 700,000 nts"		"2,702,173"	NC_006677	0.542439	"1,102,370; 2,568,134"	"1,097,831 - 1,116,090; 2,556,494 - 2,592,996"		0.407956855	NA	1	0.1731415	  0.16679  -  0.179716	0.0977875	  0.0879195  -  0.1075415	0.198847615
149	"Haemophilus influenzae 86-028NP, complete genome."	Bacteria; Proteobacteria; Gammaproteobacteria; Pasteurellales;Pasteurellaceae; Haemophilus.	NC_007146	"Primary; Circular > 700,000 nts"		"1,913,428"	NC_007146	0.518367	"733,925; 1,725,782"	"713,644 - 760,670; 1,718,297 - 1,746,592"		0.383565517	NA	1	0.073217	  0.062426  -  0.0834805	0.0242735	  0.0152475  -  0.0323645	0.077135802
150	"Hahella chejuensis KCTC 2396, complete genome."	Bacteria; Proteobacteria; Gammaproteobacteria; Oceanospirillales;Hahellaceae; Hahella.	NC_007645	"Primary; Circular > 700,000 nts"		"7,215,267"	NC_007645	0.476329	"7,213,033; 3,434,606"	"7,203,045 - 7,218,865; 3,425,457 - 3,452,939"		0.999690379	NA	1	0.1316785	  0.127153  -  0.1362925	0.066313	  0.06084  -  0.071733	0.147433515
151	"Lactobacillus johnsonii NCC 533, complete genome."	Bacteria; Firmicutes; Lactobacillales; Lactobacillaceae;Lactobacillus.	NC_005362	"Primary; Circular > 700,000 nts"		"1,992,676"	NC_005362	0.550837	"2,738; 1,100,377"	"-1,468 - 10,942; 1,097,135 - 1,119,747"		0.001374032	NA	1	0.2596475	  0.232585  -  0.287007	-0.042499	  -0.0498255  -  -0.0348665	0.263102621
152	"Lactobacillus plantarum WCFS1, complete genome."	Bacteria; Firmicutes; Lactobacillales; Lactobacillaceae;Lactobacillus.	NC_004567	"Primary; Circular > 700,000 nts"		"3,308,274"	NC_004567	0.495314	"3,081; 1,641,715"	"-2,245 - 8,915; 1,635,093 - 1,665,257"		0.000931301	NA	1	0.2345	  0.2253255  -  0.2446815	-0.0104825	  -0.017032  -  -0.0037955	0.234734175
153	"Lactobacillus sakei subsp. sakei 23K, complete genome."	Bacteria; Firmicutes; Lactobacillales; Lactobacillaceae;Lactobacillus.	NC_007576	"Primary; Circular > 700,000 nts"		"1,884,661"	NC_007576	0.486788	"93; 917,523"	"-3,499 - 11,430; 906,472 - 935,754"		4.93E-05	NA	1	0.236748	  0.221299  -  0.252708	-0.032814	  -0.0420045  -  -0.0236305	0.239011243
154	"Lactobacillus salivarius subsp. salivarius UCC118, complete genome."	Bacteria; Firmicutes; Lactobacillales; Lactobacillaceae;Lactobacillus.	NC_007929	"Primary; Circular > 700,000 nts"		"1,827,111"	NC_007929	0.493998	"2,642; 905,230"	"-539 - 7,272; 900,967 - 923,894"		0.001445999	NA	1	0.3622705	  0.327467  -  0.398703	-0.120575	  -0.12891  -  -0.111684	0.381809175
155	"Lawsonia intracellularis PHE/MN1-00, complete genome."	Bacteria; Proteobacteria; Deltaproteobacteria; Desulfovibrionales;Desulfovibrionaceae; Lawsonia.	NC_008011	"Primary; Circular > 700,000 nts"		"1,457,619"	NC_008011	0.478213	"976,317; 215,750"	"971,065 - 984,708; 205,215 - 222,054"		0.669802603	NA	nan	0.2482205	  0.223603  -  0.272824	0.0246645	  0.015687  -  0.0330905	0.249442888
156	"Legionella pneumophila subsp. pneumophila str. Philadelphia 1,"	Bacteria; Proteobacteria; Gammaproteobacteria; Legionellales;Legionellaceae; Legionella.	NC_002942	"Primary; Circular > 700,000 nts"		"3,397,754"	NC_002942	0.510777	"3,397,182; 1,734,922"	"3,385,491 - 3,416,341; 1,707,068 - 1,772,394"		0.999831653	NA	1	0.155742	  0.1443245  -  0.1667165	0.039828	  0.0335735  -  0.046094	0.160753974
157	"Leifsonia xyli subsp. xyli str. CTCB07, complete genome."	Bacteria; Actinobacteria; Actinobacteridae; Actinomycetales;Micrococcineae; Microbacteriaceae; Leifsonia.	NC_006087	"Primary; Circular > 700,000 nts"		"2,584,158"	NC_006087	0.512928	"3,363; 1,328,849"	"-18,022 - 26,198; 1,300,228 - 1,342,334"		0.001301391	NA	1	0.019938	  0.0129955  -  0.027217	0.133907	  0.119427  -  0.148248	0.135383191
158	"Leptospira interrogans serovar Lai str. 56601 chromosome I,"	Bacteria; Spirochaetes; Spirochaetales; Leptospiraceae; Leptospira.	NC_004342	"Primary; Circular > 700,000 nts"		"4,332,241"	NC_004342	0.495165	"9,612; 2,154,784"	"-2,768 - 23,082; 2,143,363 - 2,185,763"		0.002218713	NA	1	0.139191	  0.130457  -  0.1481745	0.0561235	  0.049513  -  0.06242	0.150079918
159	"Listeria innocua Clip11262, complete genome."	Bacteria; Firmicutes; Bacillales; Listeriaceae; Listeria.	NC_003212	"Primary; Circular > 700,000 nts"		"3,011,208"	NC_003212	0.484016	"10,451; 1,467,923"	"-4,146 - 32,955; 1,454,256 - 1,534,949"		0.0034707	NA	1	0.106958	  0.095165  -  0.1195045	-0.0707465	  -0.0787535  -  -0.0626695	0.128238376
160	"Listeria monocytogenes EGD-e, complete genome."	Bacteria; Firmicutes; Bacillales; Listeriaceae; Listeria.	NC_003210	"Primary; Circular > 700,000 nts"		"2,944,528"	NC_003210	0.501668	"10,169; 1,487,343"	"-681 - 24,885; 1,476,723 - 1,540,537"		0.003453525	NA	1	0.124293	  0.1134155  -  0.1357435	-0.071722	  -0.079136  -  -0.0636985	0.143501899
161	"Magnetospirillum magneticum AMB-1, complete genome."	Bacteria; Proteobacteria; Alphaproteobacteria; Rhodospirillales;Rhodospirillaceae; Magnetospirillum.	NC_007626	"Primary; Circular > 700,000 nts"		"4,967,148"	NC_007626	0.526184	"4,963,933; 2,610,419"	"4,922,772 - 5,015,336; 2,556,599 - 2,687,800"		0.999352747	NA	1	0.07961	  0.0739495  -  0.085664	0.0948565	  0.0845565  -  0.1053485	0.123836617
162	"Mesoplasma florum L1, complete genome."	Bacteria; Firmicutes; Mollicutes; Entomoplasmatales;Entomoplasmataceae; Mesoplasma.	NC_006055	"Primary; Circular > 700,000 nts"		"793,224"	NC_006055	0.493953	"1,040; 392,854"	"-21,114 - 36,818; 382,921 - 439,621"		0.001311105	NA	1	0.0724185	  0.0119285  -  0.1476505	-0.059669	  -0.076266  -  -0.042825	0.093834049
163	"Methylobacillus flagellatus KT, complete genome."	Bacteria; Proteobacteria; Betaproteobacteria; Methylophilales;Methylophilaceae; Methylobacillus.	NC_007947	"Primary; Circular > 700,000 nts"		"2,971,517"	NC_007947	0.526778	"5,458; 1,570,786"	"-1,384 - 13,721; 1,563,244 - 1,594,001"		0.001836772	NA	1	0.155778	  0.1480675  -  0.163314	0.090669	  0.0814935  -  0.0999525	0.180243316
164	"Methylococcus capsulatus str. Bath, complete genome."	Bacteria; Proteobacteria; Gammaproteobacteria; Methylococcales;Methylococcaceae; Methylococcus.	NC_002977	"Primary; Circular > 700,000 nts"		"3,304,561"	NC_002977	0.46423	"1,912; 1,535,988"	"-4,083 - 21,704; 1,523,179 - 1,553,954"		0.000578594	NA	1	0.102062	  0.095861  -  0.108424	0.1100165	  0.0986265  -  0.121553	0.150067592
165	"Moorella thermoacetica ATCC 39073, complete genome."	Bacteria; Firmicutes; Clostridia; Thermoanaerobacteriales;Thermoanaerobacteriaceae; Moorella group; Moorella.	NC_007644	"Primary; Circular > 700,000 nts"		"2,628,784"	NC_007644	0.492285	"2,897; 1,297,006"	"-12,030 - 16,613; 1,255,456 - 1,309,294"		0.00110203	NA	1	0.0899735	  0.0774855  -  0.103543	-0.004483	  -0.014563  -  0.0068475	0.090085115
166	"Mycobacterium avium subsp. paratuberculosis K-10, complete genome."	Bacteria; Actinobacteria; Actinobacteridae; Actinomycetales;Corynebacterineae; Mycobacteriaceae; Mycobacterium; Mycobacteriumavium complex (MAC).	NC_002944	"Primary; Circular > 700,000 nts"		"4,829,781"	NC_002944	0.52473	"4,182,609; 1,887,158"	"4,107,171 - 4,522,238; 1,740,192 - 2,458,036"		0.866003862	NA	1	0.0024425	  -0.0017265  -  0.0069565	0.024827	  0.0131115  -  0.036648	0.024946858
167	"Mycobacterium tuberculosis CDC1551, complete genome."	Bacteria; Actinobacteria; Actinobacteridae; Actinomycetales;Corynebacterineae; Mycobacteriaceae; Mycobacterium; Mycobacteriumtuberculosis complex.	NC_002755	"Primary; Circular > 700,000 nts"		"4,403,837"	NC_002755	0.500727	"1,779; 2,206,898"	"-14,134 - 33,740; 2,134,914 - 2,252,729"		0.000403966	NA	1	0.0629005	  0.058386  -  0.067725	0.0722415	  0.064109  -  0.080224	0.095787824
168	"Mycoplasma mobile 163K, complete genome."	Bacteria; Firmicutes; Mollicutes; Mycoplasmataceae; Mycoplasma.	NC_006908	"Primary; Circular > 700,000 nts"		"777,079"	NC_006908	0.377413	"1,599; 294,880"	"-23,099 - 54,480; 254,311 - 393,462"		0.002057706	NA	0.976463	-0.076241	  -0.116923  -  -0.029645	-0.019865	  -0.0333355  -  -0.0061735	0.078786473
169	"Neisseria gonorrhoeae FA 1090, complete genome."	Bacteria; Proteobacteria; Betaproteobacteria; Neisseriales;Neisseriaceae; Neisseria.	NC_002946	"Primary; Circular > 700,000 nts"		"2,153,922"	NC_002946	0.481843	"1,891,517; 775,446"	"1,885,179 - 1,896,861; 764,352 - 781,644"		0.878173397	NA	1	0.1504765	  0.1404725  -  0.160111	0.077468	  0.0651315  -  0.089423	0.169246767
170	"Neisseria meningitidis MC58, complete genome."	Bacteria; Proteobacteria; Betaproteobacteria; Neisseriales;Neisseriaceae; Neisseria.	NC_003112	"Primary; Circular > 700,000 nts"		"2,272,360"	NC_003112	0.533804	"13,729; 1,226,722"	"10,463 - 21,233; 1,221,957 - 1,241,793"		0.006041736	NA	0.846328	0.149192	  0.139671  -  0.159165	0.0727205	  0.0615475  -  0.083454	0.165971455
171	"Neisseria meningitidis Z2491, complete genome."	Bacteria; Proteobacteria; Betaproteobacteria; Neisseriales;Neisseriaceae; Neisseria.	NC_003116	"Primary; Circular > 700,000 nts"		"2,184,406"	NC_003116	0.478632	"247,607; 1,293,133"	"244,454 - 253,433; 1,285,155 - 1,309,203"		0.113352097	NA	1	0.1575845	  0.147802  -  0.167506	0.077764	  0.0667225  -  0.088788	0.175727386
172	"Neorickettsia sennetsu str. Miyayama, complete genome."	Bacteria; Proteobacteria; Alphaproteobacteria; Rickettsiales;Anaplasmataceae; Neorickettsia.	NC_007798	"Primary; Circular > 700,000 nts"		"859,006"	NC_007798	0.493736	"857,460; 422,575"	"854,815 - 862,173; 419,196 - 437,252"		0.998200245	NA	1	0.1141795	  0.0973875  -  0.131678	0.161874	  0.1489665  -  0.174343	0.198091267
173	"Nitrobacter hamburgensis X14, complete genome."	Bacteria; Proteobacteria; Alphaproteobacteria; Rhizobiales;Bradyrhizobiaceae; Nitrobacter.	NC_007964	"Primary; Circular > 700,000 nts"		"4,406,967"	NC_007964	0.47796	"132,665; 2,239,016"	"97,009 - 170,490; 2,198,842 - 2,293,186"		0.03010347	NA	1	0.044853	  0.039703  -  0.0501025	0.0561525	  0.0468085  -  0.065558	0.071867203
174	"Nitrobacter winogradskyi Nb-255, complete genome."	Bacteria; Proteobacteria; Alphaproteobacteria; Rhizobiales;Bradyrhizobiaceae; Nitrobacter.	NC_007406	"Primary; Circular > 700,000 nts"		"3,402,093"	NC_007406	0.401802	"248,313; 1,615,280"	"180,454 - 303,607; 1,569,600 - 1,693,436"		0.072988305	NA	1	0.052972	  0.047046  -  0.0586645	0.0644355	  0.0541195  -  0.0753675	0.083414426
175	"Nitrosospira multiformis ATCC 25196 chromosome 1, complete"	Bacteria; Proteobacteria; Betaproteobacteria; Nitrosomonadales;Nitrosomonadaceae; Nitrosospira.	NC_007614	"Primary; Circular > 700,000 nts"		"3,184,243"	NC_007614	0.469339	"78,964; 1,573,453"	"-20,096 - 193,334; 1,512,102 - 1,670,548"		0.024798359	NA	1	0.038938	  0.0324345  -  0.045945	0.030268	  0.021605  -  0.0391155	0.049318553
176	"Nocardia farcinica IFM 10152, complete genome."	Bacteria; Actinobacteria; Actinobacteridae; Actinomycetales;Corynebacterineae; Nocardiaceae; Nocardia.	NC_006361	"Primary; Circular > 700,000 nts"		"6,021,225"	NC_006361	0.51897	"37,150; 3,161,983"	"-11,415 - 128,956; 3,119,469 - 3,239,983"		0.006169841	NA	1	0.0131195	  0.0094385  -  0.0168635	0.0749795	  0.0641495  -  0.0861185	0.076118636
177	"Novosphingobium aromaticivorans DSM 12444, complete genome."	Bacteria; Proteobacteria; Alphaproteobacteria; Sphingomonadales;Sphingomonadaceae; Novosphingobium.	NC_007794	"Primary; Circular > 700,000 nts"		"3,561,584"	NC_007794	0.533233	"120,155; 2,019,307"	"82,103 - 147,115; 1,981,413 - 2,063,199"		0.033736394	NA	1	0.043911	  0.038409  -  0.0495785	0.1067005	  0.0961145  -  0.1173755	0.115382722
178	"Oceanobacillus iheyensis HTE831, complete genome."	Bacteria; Firmicutes; Bacillales; Bacillaceae; Oceanobacillus.	NC_004193	"Primary; Circular > 700,000 nts"		"3,630,528"	NC_004193	0.488156	"1,408; 1,773,671"	"-6,405 - 21,157; 1,763,888 - 1,825,781"		0.000387822	NA	1	0.1277205	  0.116213  -  0.13937	-0.020361	  -0.0283455  -  -0.012054	0.129333277
179	"Onion yellows phytoplasma OY-M, complete genome."	Bacteria; Firmicutes; Mollicutes; Acholeplasmatales;Acholeplasmataceae; Candidatus Phytoplasma; Candidatus Phytoplasmaasteris.	NC_005303	"Primary; Circular > 700,000 nts"		"860,631"	NC_005303	0.45297	"19,936; 409,775"	"-11,266 - 29,944; 398,804 - 446,422"		0.023164399	NA	1	0.1408945	  0.0832465  -  0.2005995	0.0340285	  0.019819  -  0.047651	0.144945503
180	"Pasteurella multocida subsp. multocida str. Pm70, complete genome."	Bacteria; Proteobacteria; Gammaproteobacteria; Pasteurellales;Pasteurellaceae; Pasteurella.	NC_002663	"Primary; Circular > 700,000 nts"		"2,257,487"	NC_002663	0.573288	"1,678,748; 715,450"	"1,664,919 - 1,696,317; 702,089 - 742,576"		0.743635733	NA	0.83061	0.1069105	  0.0982495  -  0.1157005	-0.0006885	  -0.0085295  -  0.0070595	0.106912717
181	"Pelobacter carbinolicus DSM 2380, complete genome."	Bacteria; Proteobacteria; Deltaproteobacteria; Desulfuromonadales;Pelobacteraceae; Pelobacter.	NC_007498	"Primary; Circular > 700,000 nts"		"3,665,893"	NC_007498	0.514276	"3,168; 1,888,448"	"-118 - 13,830; 1,878,253 - 1,912,682"		0.000864182	NA	1	0.1534945	  0.1457525  -  0.1614385	0.126763	  0.1187795  -  0.135457	0.199071393
182	"Pelodictyon luteolum DSM 273, complete genome."	Bacteria; Chlorobi; Chlorobia; Chlorobiales; Chlorobiaceae;Chlorobium/Pelodictyon group; Pelodictyon.	NC_007512	"Primary; Circular > 700,000 nts"		"2,364,842"	NC_007512	0.507861	"569; 1,201,579"	"-3,815 - 10,218; 1,194,142 - 1,232,409"		0.000240608	NA	1	0.11026	  0.10108  -  0.1192065	0.2242565	  0.2122305  -  0.236926	0.249896469
183	"Photobacterium profundum SS9 chromosome 1, complete sequence."	Bacteria; Proteobacteria; Gammaproteobacteria; Vibrionales;Vibrionaceae; Photobacterium.	NC_006370	"Primary; Circular > 700,000 nts"		"4,085,304"	NC_006370	0.513437	"4,084,089; 2,096,331"	"4,076,008 - 4,098,180; 2,079,098 - 2,148,952"		0.999702593	NA	1	0.1361645	  0.1283335  -  0.1443395	0.041422	  0.035945  -  0.046753	0.142325518
184	"Photorhabdus luminescens subsp. laumondii TTO1, complete genome."	Bacteria; Proteobacteria; Gammaproteobacteria; Enterobacteriales;Enterobacteriaceae; Photorhabdus.	NC_005126	"Primary; Circular > 700,000 nts"		"5,688,987"	NC_005126	0.47705	"42,383; 2,756,314"	"34,318 - 47,507; 2,741,324 - 2,782,341"		0.007450008	NA	1	0.199272	  0.1924485  -  0.2063685	0.0530595	  0.048147  -  0.057796	0.206215035
185	"Polaromonas sp. JS666, complete genome."	Bacteria; Proteobacteria; Betaproteobacteria; Burkholderiales;Comamonadaceae; Polaromonas.	NC_007948	"Primary; Circular > 700,000 nts"		"5,200,264"	NC_007948	0.492271	"5,477; 2,565,415"	"5,160,345 - 5,226,638; 2,531,520 - 2,666,508"		0.001053216	NA	1	0.047738	  0.0428615  -  0.0528585	0.085814	  0.07738  -  0.09444	0.09819857
186	"Porphyromonas gingivalis W83, complete genome."	Bacteria; Bacteroidetes; Bacteroidetes (class); Bacteroidales;Porphyromonadaceae; Porphyromonas.	NC_002950	"Primary; Circular > 700,000 nts"		"2,343,476"	NC_002950	0.499287	"16,792; 1,186,858"	"-43,711 - 75,111; 1,102,083 - 1,208,504"		0.007165424	NA	1	0.0349375	  0.024933  -  0.0451965	0.041466	  0.0326095  -  0.050073	0.054222302
187	"Prochlorococcus marinus str. NATL2A, complete genome."	Bacteria; Cyanobacteria; Prochlorales; Prochlorococcaceae;Prochlorococcus.	NC_007335	"Primary; Circular > 700,000 nts"		"1,842,899"	NC_007335	0.477193	"1,292,587; 329,105"	"1,285,162 - 1,300,931; 319,800 - 356,141"		0.701387868	NA	1	0.055127	  0.0358985  -  0.0734375	0.072866	  0.0646705  -  0.0805445	0.091369799
188	"Prochlorococcus marinus subsp. marinus str. CCMP1375, complete"	Bacteria; Cyanobacteria; Prochlorales; Prochlorococcaceae;Prochlorococcus.	NC_005042	"Primary; Circular > 700,000 nts"		"1,751,080"	NC_005042	0.498467	"132; 872,986"	"-4,517 - 5,906; 869,759 - 904,123"		7.54E-05	NA	1	0.0830565	  0.0638915  -  0.1010965	0.080498	  0.0724975  -  0.0879355	0.115664645
189	"Prochlorococcus marinus subsp. pastoris str. CCMP1986, complete"	Bacteria; Cyanobacteria; Prochlorales; Prochlorococcaceae;Prochlorococcus.	NC_005072	"Primary; Circular > 700,000 nts"		"1,657,990"	NC_005072	0.504755	"1,141; 838,018"	"-24,783 - 23,338; 813,061 - 885,910"		0.000688183	NA	1	0.038765	  0.0167595  -  0.061699	0.0481875	  0.039185  -  0.0568075	0.061844647
190	"Propionibacterium acnes KPA171202, complete genome."	Bacteria; Actinobacteria; Actinobacteridae; Actinomycetales;Propionibacterineae; Propionibacteriaceae; Propionibacterium.	NC_006085	"Primary; Circular > 700,000 nts"		"2,560,265"	NC_006085	0.504569	"2,283; 1,294,112"	"-5,366 - 15,183; 1,287,742 - 1,330,585"		0.000891705	NA	1	0.1161735	  0.107949  -  0.1244025	0.113029	  0.1054705  -  0.120526	0.162085894
191	"Pseudomonas fluorescens Pf-5, complete genome."	Bacteria; Proteobacteria; Gammaproteobacteria; Pseudomonadales;Pseudomonadaceae; Pseudomonas.	NC_004129	"Primary; Circular > 700,000 nts"		"7,074,893"	NC_004129	0.493083	"6,592; 3,495,102"	"7,047,170 - 7,089,779; 3,476,035 - 3,553,667"		0.000931746	NA	1	0.104764	  0.100216  -  0.109449	0.0982915	  0.0912135  -  0.1056945	0.143654846
192	"Pseudomonas fluorescens PfO-1, complete genome."	Bacteria; Proteobacteria; Gammaproteobacteria; Pseudomonadales;Pseudomonadaceae; Pseudomonas.	NC_007492	"Primary; Circular > 700,000 nts"		"6,438,405"	NC_007492	0.475453	"7,079; 3,068,239"	"-22,681 - 52,391; 3,043,017 - 3,180,162"		0.001099496	NA	1	0.0628025	  0.058545  -  0.0673465	0.0505335	  0.044228  -  0.0569075	0.080608862
193	"Pseudomonas putida KT2440, complete genome."	Bacteria; Proteobacteria; Gammaproteobacteria; Pseudomonadales;Pseudomonadaceae; Pseudomonas.	NC_002947	"Primary; Circular > 700,000 nts"		"6,181,863"	NC_002947	0.60225	"7,090; 3,730,116"	"-17,550 - 24,259; 3,709,627 - 3,760,847"		0.001146903	NA	1	0.0806175	  0.0758585  -  0.085698	0.0923225	  0.0853745  -  0.099311	0.12256682
194	"Pseudomonas syringae pv. phaseolicola 1448A, complete genome."	Bacteria; Proteobacteria; Gammaproteobacteria; Pseudomonadales;Pseudomonadaceae; Pseudomonas.	NC_005773	"Primary; Circular > 700,000 nts"		"5,928,787"	NC_005773	0.544926	"5,895,519; 3,197,483"	"5,871,104 - 5,945,154; 3,174,815 - 3,254,092"		0.994388734	NA	1	0.0544485	  0.049494  -  0.0596935	0.0760855	  0.0703655  -  0.0819255	0.093560902
195	"Pseudomonas syringae pv. syringae B728a, complete genome."	Bacteria; Proteobacteria; Gammaproteobacteria; Pseudomonadales;Pseudomonadaceae; Pseudomonas.	NC_007005	"Primary; Circular > 700,000 nts"		"6,093,698"	NC_007005	0.529152	"10,633; 3,235,122"	"6,072,242 - 6,148,558; 3,212,824 - 3,282,118"		0.001744917	NA	1	0.058215	  0.053358  -  0.0632015	0.0632235	  0.0574375  -  0.0694615	0.085942988
196	"Psychrobacter arcticus 273-4, complete genome."	Bacteria; Proteobacteria; Gammaproteobacteria; Pseudomonadales;Moraxellaceae; Psychrobacter.	NC_007204	"Primary; Circular > 700,000 nts"		"2,650,701"	NC_007204	0.486233	"2,649,551; 1,287,708"	"2,614,214 - 2,692,117; 1,259,404 - 1,391,986"		0.999566153	NA	1	0.076157	  0.066097  -  0.0864005	-0.0117785	  -0.0186365  -  -0.0055255	0.077062453
197	"Psychrobacter cryohalolentis K5, complete genome."	Bacteria; Proteobacteria; Gammaproteobacteria; Pseudomonadales;Moraxellaceae; Psychrobacter.	NC_007969	"Primary; Circular > 700,000 nts"		"3,059,876"	NC_007969	0.536104	"3,058,804; 1,639,340"	"-24,295 - 41,765; 1,617,971 - 1,729,333"		0.999649659	NA	1	0.080131	  0.070929  -  0.08926	-0.0120965	  -0.0181705  -  -0.0062505	0.081038895
198	"Ralstonia eutropha JMP134 chromosome 1, complete sequence."	Bacteria; Proteobacteria; Betaproteobacteria; Burkholderiales;Burkholderiaceae; Cupriavidus.	NC_007347	"Primary; Circular > 700,000 nts"		"3,806,533"	NC_007347	0.501056	"3,719,523; 1,820,274"	"3,697,838 - 3,786,854; 1,753,313 - 1,882,354"		0.977141929	NA	1	0.041974	  0.036998  -  0.0472295	0.0678215	  0.0567155  -  0.0796325	0.079759467
199	"Ralstonia metallidurans CH34 chromosome 1, complete sequence."	Bacteria; Proteobacteria; Betaproteobacteria; Burkholderiales;Burkholderiaceae; Cupriavidus.	NC_007973	"Primary; Circular > 700,000 nts"		"3,928,089"	NC_007973	0.503654	"3,836,306; 1,886,614"	"3,823,935 - 3,878,558; 1,854,466 - 1,917,605"		0.976634185	NA	1	0.0605085	  0.0557555  -  0.065612	0.101387	  0.091491  -  0.1115675	0.118070328
200	"Ralstonia solanacearum GMI1000, complete genome."	Bacteria; Proteobacteria; Betaproteobacteria; Burkholderiales;Burkholderiaceae; Ralstonia.	NC_003295	"Primary; Circular > 700,000 nts"		"3,716,413"	NC_003295	0.566679	"3,621,513; 2,011,114"	"3,609,838 - 3,714,404; 1,956,906 - 2,059,411"		0.974464625	NA	nan	0.04691	  0.041726  -  0.0520995	0.1482335	  0.1324675  -  0.1647935	0.155478997
201	"Rhodobacter sphaeroides 2.4.1 chromosome 1, complete sequence."	Bacteria; Proteobacteria; Alphaproteobacteria; Rhodobacterales;Rhodobacteraceae; Rhodobacter.	NC_007493	"Primary; Circular > 700,000 nts"		"3,188,609"	NC_007493	0.502408	"3,028,513; 1,441,886"	"2,943,340 - 3,100,695; 1,404,611 - 1,538,796"		0.949791273	NA	1	0.039934	  0.034856  -  0.045446	0.04771	  0.0306035  -  0.064806	0.062217107
202	"Rhodoferax ferrireducens T118, complete genome."	Bacteria; Proteobacteria; Betaproteobacteria; Burkholderiales;Comamonadaceae; Rhodoferax.	NC_007908	"Primary; Circular > 700,000 nts"		"4,712,337"	NC_007908	0.528171	"22,458; 2,511,379"	"-11,906 - 60,789; 2,468,185 - 2,535,493"		0.004765788	NA	1	0.046987	  0.042033  -  0.0523295	0.05921	  0.0521165  -  0.0661605	0.075588374
203	"Rhodopirellula baltica SH 1, complete genome."	Bacteria; Planctomycetes; Planctomycetacia; Planctomycetales;Planctomycetaceae; Rhodopirellula.	NC_005027	"Primary; Circular > 700,000 nts"		"7,145,576"	NC_005027	0.510144	"5,457,035; 1,956,729"	"5,436,430 - 5,482,187; 1,920,920 - 1,978,567"		0.763694207	NA	1	0.101213	  0.096897  -  0.1054975	0.041754	  0.0371575  -  0.0464835	0.109487296
204	"Rhodospirillum rubrum ATCC 11170, complete genome."	Bacteria; Proteobacteria; Alphaproteobacteria; Rhodospirillales;Rhodospirillaceae; Rhodospirillum.	NC_007643	"Primary; Circular > 700,000 nts"		"4,352,825"	NC_007643	0.511461	"4,154,739; 2,028,213"	"4,132,127 - 4,207,666; 1,999,865 - 2,065,100"		0.954492542	NA	1	0.0758815	  0.070061  -  0.081829	0.059862	  0.050686  -  0.068605	0.096651234
205	"Rickettsia bellii RML369-C, complete genome."	Bacteria; Proteobacteria; Alphaproteobacteria; Rickettsiales;Rickettsiaceae; Rickettsieae; Rickettsia.	NC_007940	"Primary; Circular > 700,000 nts"		"1,522,076"	NC_007940	0.5016	"47; 763,519"	"-72,261 - 123,120; 697,080 - 823,658"		3.09E-05	NA	1	0.091109	  0.071539  -  0.1105805	0.0065125	  -0.0022645  -  0.0147515	0.091341461
206	"Rickettsia conorii str. Malish 7, complete genome."	Bacteria; Proteobacteria; Alphaproteobacteria; Rickettsiales;Rickettsiaceae; Rickettsieae; Rickettsia; spotted fever group.	NC_003103	"Primary; Circular > 700,000 nts"		"1,268,755"	NC_003103	0.597494	"1,257,551; 746,869"	"1,240,708 - 1,286,833; 724,775 - 774,766"		0.991169296	NA	1	0.1002335	  0.0800385  -  0.1213075	0.0155455	  0.005171  -  0.025551	0.101431835
207	"Saccharophagus degradans 2-40, complete genome."	Bacteria; Proteobacteria; Gammaproteobacteria; Alteromonadales;Alteromonadaceae; Saccharophagus.	NC_007912	"Primary; Circular > 700,000 nts"		"5,057,531"	NC_007912	0.50357	"5,018,902; 2,508,190"	"5,013,972 - 5,035,346; 2,500,417 - 2,523,181"		0.992362083	NA	1	0.197881	  0.1907215  -  0.2052705	0.1036465	  0.097726  -  0.109542	0.223381931
208	"Salmonella enterica subsp. enterica serovar Typhi str. CT18,"	Bacteria; Proteobacteria; Gammaproteobacteria; Enterobacteriales;Enterobacteriaceae; Salmonella.	NC_003198	"Primary; Circular > 700,000 nts"		"4,809,037"	NC_003198	0.521522	"3,766,564; 1,465,544"	"3,722,071 - 3,834,777; 1,418,731 - 1,501,282"		0.783226247	NA	1	0.081828	  0.076907  -  0.086699	0.023625	  0.016914  -  0.0303595	0.085170196
209	Salmonella enterica subsp. enterica serovar Choleraesuis str.	Bacteria; Proteobacteria; Gammaproteobacteria; Enterobacteriales;Enterobacteriaceae; Salmonella.	NC_006905	"Primary; Circular > 700,000 nts"		"4,755,700"	NC_006905	0.503766	"4,018,842; 1,658,903"	"3,979,029 - 4,086,841; 1,628,868 - 1,689,100"		0.84505793	NA	1	0.0842165	  0.07923  -  0.089333	0.0215185	  0.014849  -  0.0279755	0.086922176
210	Salmonella enterica subsp. enterica serovar Paratyphi A str. ATCC	Bacteria; Proteobacteria; Gammaproteobacteria; Enterobacteriales;Enterobacteriaceae; Salmonella.	NC_006511	"Primary; Circular > 700,000 nts"		"4,585,229"	NC_006511	0.463269	"3,857,679; 1,396,644"	"3,804,529 - 3,912,401; 1,360,688 - 1,427,853"		0.841327445	NA	1	0.0863095	  0.0814135  -  0.091484	0.0206935	  0.014007  -  0.0273515	0.088755567
211	"Salmonella typhimurium LT2, complete genome."	Bacteria; Proteobacteria; Gammaproteobacteria; Enterobacteriales;Enterobacteriaceae; Salmonella.	NC_003197	"Primary; Circular > 700,000 nts"		"4,857,432"	NC_003197	0.494947	"4,082,841; 1,629,580"	"4,038,391 - 4,153,305; 1,599,340 - 1,667,749"		0.840534875	NA	1	0.0877475	  0.0828365  -  0.0927615	0.0214965	  0.014817  -  0.0275905	0.090342256
212	"Shewanella denitrificans OS217, complete genome."	Bacteria; Proteobacteria; Gammaproteobacteria; Alteromonadales;Shewanellaceae; Shewanella.	NC_007954	"Primary; Circular > 700,000 nts"		"4,545,906"	NC_007954	0.482023	"4,529,302; 2,174,627"	"4,517,566 - 4,547,026; 2,158,319 - 2,218,862"		0.996347483	NA	1	0.135044	  0.127471  -  0.142878	0.0227435	  0.0172945  -  0.0282695	0.136945788
213	"Shewanella oneidensis MR-1, complete genome."	Bacteria; Proteobacteria; Gammaproteobacteria; Alteromonadales;Shewanellaceae; Shewanella.	NC_004347	"Primary; Circular > 700,000 nts"		"4,969,803"	NC_004347	0.50002	"4,968,344; 2,483,543"	"4,952,355 - 4,981,425; 2,462,038 - 2,519,456"		0.999706427	NA	1	0.1481075	  0.1415  -  0.154787	0.066106	  0.060722  -  0.0715195	0.162190736
214	"Shigella boydii Sb227, complete genome."	Bacteria; Proteobacteria; Gammaproteobacteria; Enterobacteriales;Enterobacteriaceae; Shigella.	NC_007613	"Primary; Circular > 700,000 nts"		"4,519,823"	NC_007613	0.519195	"3,713,911; 1,540,758"	"3,539,116 - 4,059,921; 1,383,986 - 1,647,867"		0.821693903	NA	0.71168	0.032502	  0.027326  -  0.0378085	0.0096525	  0.003596  -  0.01563	0.033905026
215	"Shigella flexneri 2a str. 301, complete genome."	Bacteria; Proteobacteria; Gammaproteobacteria; Enterobacteriales;Enterobacteriaceae; Shigella.	NC_004337	"Primary; Circular > 700,000 nts"		"4,607,203"	NC_004337	0.51898	"3,821,864; 1,605,707"	"3,740,415 - 3,962,313; 1,567,095 - 1,831,422"		0.829541047	NA	1	0.0554805	  0.049934  -  0.060891	0.0181345	  0.012131  -  0.02421	0.05836905
216	"Silicibacter sp. TM1040, complete genome."	Bacteria; Proteobacteria; Alphaproteobacteria; Rhodobacterales;Rhodobacteraceae; Silicibacter.	NC_008044	"Primary; Circular > 700,000 nts"		"3,200,938"	NC_008044	0.487736	"3,030,133; 1,390,407"	"3,009,488 - 3,049,383; 1,367,227 - 1,457,418"		0.946639079	NA	1	0.082619	  0.076702  -  0.0887205	0.0614115	  0.051815  -  0.0715735	0.10294305
217	"Sodalis glossinidius str. 'morsitans', complete genome."	Bacteria; Proteobacteria; Gammaproteobacteria; Enterobacteriales;Enterobacteriaceae; Sodalis.	NC_007712	"Primary; Circular > 700,000 nts"		"4,171,146"	NC_007712	0.600696	"4,129,810; 2,464,255"	"4,087,406 - 4,178,584; 2,406,967 - 2,503,536"		0.990090014	NA	1	0.051458	  0.04383  -  0.0589425	0.0428085	  0.032188  -  0.05314	0.066936488
218	"Sphingopyxis alaskensis RB2256, complete genome."	Bacteria; Proteobacteria; Alphaproteobacteria; Sphingomonadales;Sphingomonadaceae; Sphingopyxis.	NC_008048	"Primary; Circular > 700,000 nts"		"3,345,170"	NC_008048	0.52444	"2,906,814; 1,315,985"	"2,875,459 - 2,979,028; 1,266,757 - 1,386,623"		0.868958528	NA	1	0.0531745	  0.04812  -  0.0585815	0.041301	  0.0285825  -  0.054045	0.067329786
219	"Staphylococcus aureus RF122, complete genome."	Bacteria; Firmicutes; Bacillales; Staphylococcus.	NC_007622	"Primary; Circular > 700,000 nts"		"2,742,531"	NC_007622	0.490313	"3,148; 1,347,845"	"-4,873 - 15,760; 1,339,169 - 1,390,045"		0.001147845	NA	1	0.192211	  0.1758885  -  0.2095945	-0.03197	  -0.039807  -  -0.0233495	0.194851609
220	"Staphylococcus aureus subsp. aureus COL, complete genome."	Bacteria; Firmicutes; Bacillales; Staphylococcus.	NC_002951	"Primary; Circular > 700,000 nts"		"2,809,422"	NC_002951	0.505887	"2,619; 1,423,867"	"-5,502 - 15,674; 1,412,658 - 1,467,465"		0.00093222	NA	1	0.1951345	  0.1790105  -  0.2115005	-0.035204	  -0.043427  -  -0.026869	0.198284631
221	"Staphylococcus aureus subsp. aureus MRSA252, complete genome."	Bacteria; Firmicutes; Bacillales; Staphylococcus.	NC_002952	"Primary; Circular > 700,000 nts"		"2,902,619"	NC_002952	0.501376	"3,237; 1,458,539"	"-5,909 - 17,187; 1,448,235 - 1,492,416"		0.0011152	NA	1	0.1872055	  0.1722635  -  0.202331	-0.0329565	  -0.041356  -  -0.025156	0.190084271
222	"Staphylococcus aureus subsp. aureus MSSA476, complete genome."	Bacteria; Firmicutes; Bacillales; Staphylococcus.	NC_002953	"Primary; Circular > 700,000 nts"		"2,799,802"	NC_002953	0.503488	"2,926; 1,412,593"	"-3,834 - 17,110; 1,400,346 - 1,455,212"		0.001045074	NA	1	0.191535	  0.175594  -  0.20763	-0.0318035	  -0.0402915  -  -0.0230805	0.194157459
223	"Staphylococcus aureus subsp. aureus Mu50, complete genome."	Bacteria; Firmicutes; Bacillales; Staphylococcus.	NC_002758	"Primary; Circular > 700,000 nts"		"2,878,529"	NC_002758	0.505654	"3,025; 1,458,565"	"-6,753 - 17,160; 1,445,650 - 1,500,635"		0.001050884	NA	1	0.192322	  0.177357  -  0.207343	-0.032535	  -0.0399285  -  -0.024085	0.195054551
224	"Staphylococcus aureus subsp. aureus NCTC 8325, complete genome."	Bacteria; Firmicutes; Bacillales; Staphylococcus.	NC_007795	"Primary; Circular > 700,000 nts"		"2,821,361"	NC_007795	0.470752	"2,941; 1,331,100"	"-3,008 - 14,638; 1,320,095 - 1,361,584"		0.001042405	NA	1	0.188455	  0.172674  -  0.204403	-0.0326765	  -0.041151  -  -0.024416	0.191266936
225	"Staphylococcus aureus subsp. aureus USA300, complete genome."	Bacteria; Firmicutes; Bacillales; Staphylococcus.	NC_007793	"Primary; Circular > 700,000 nts"		"2,872,769"	NC_007793	0.486254	"3,175; 1,400,070"	"-4,279 - 14,458; 1,392,461 - 1,442,320"		0.001105205	NA	1	0.192943	  0.176769  -  0.2094445	-0.032236	  -0.040763  -  -0.02397	0.195617384
226	"Staphylococcus epidermidis RP62A, complete genome."	Bacteria; Firmicutes; Bacillales; Staphylococcus.	NC_002976	"Primary; Circular > 700,000 nts"		"2,616,530"	NC_002976	0.427251	"2,613,825; 1,115,210"	"2,590,003 - 2,625,554; 1,090,781 - 1,164,237"		0.998966188	NA	1	0.131401	  0.114894  -  0.1486	-0.02265	  -0.029878  -  -0.0150845	0.133338836
227	"Staphylococcus haemolyticus JCSC1435, complete genome."	Bacteria; Firmicutes; Bacillales; Staphylococcus.	NC_007168	"Primary; Circular > 700,000 nts"		"2,685,015"	NC_007168	0.552724	"10,718; 1,494,789"	"-6,710 - 32,598; 1,475,509 - 1,583,054"		0.003991784	NA	1	0.0928015	  0.0783275  -  0.1083145	-0.0249825	  -0.0326735  -  -0.0174235	0.096105378
228	"Staphylococcus saprophyticus subsp. saprophyticus ATCC 15305,"	Bacteria; Firmicutes; Bacillales; Staphylococcus.	NC_007350	"Primary; Circular > 700,000 nts"		"2,516,575"	NC_007350	0.508495	"3,037; 1,282,703"	"-2,165 - 17,799; 1,272,677 - 1,323,882"		0.001206799	NA	0.615868	0.1801315	  0.1651665  -  0.1960115	-0.031753	  -0.040109  -  -0.0237855	0.182908749
229	"Streptococcus agalactiae 2603V/R, complete genome."	Bacteria; Firmicutes; Lactobacillales; Streptococcaceae;Streptococcus.	NC_004116	"Primary; Circular > 700,000 nts"		"2,160,267"	NC_004116	0.474827	"2,769; 1,028,521"	"-6,860 - 11,621; 1,012,675 - 1,042,428"		0.001281786	NA	1	0.215631	  0.193454  -  0.2384945	-0.021501	  -0.029522  -  -0.0133045	0.216700303
230	"Streptococcus pneumoniae R6, complete genome."	Bacteria; Firmicutes; Lactobacillales; Streptococcaceae;Streptococcus.	NC_003098	"Primary; Circular > 700,000 nts"		"2,038,615"	NC_003098	0.50752	"2,401; 1,037,037"	"-3,397 - 8,505; 1,031,083 - 1,050,392"		0.00117776	NA	1	0.2447195	  0.221693  -  0.268067	-0.0217395	  -0.030752  -  -0.0125945	0.24568321
231	"Streptococcus pyogenes M1 GAS, complete genome."	Bacteria; Firmicutes; Lactobacillales; Streptococcaceae;Streptococcus.	NC_002737	"Primary; Circular > 700,000 nts"		"1,852,441"	NC_002737	0.524211	"2,861; 973,930"	"-13,497 - 13,224; 946,648 - 991,057"		0.001544449	NA	1	0.192444	  0.1692035  -  0.215077	-0.034975	  -0.043921  -  -0.026242	0.19559638
232	"Streptococcus pyogenes MGAS10270, complete genome."	Bacteria; Firmicutes; Lactobacillales; Streptococcaceae;Streptococcus.	NC_008022	"Primary; Circular > 700,000 nts"		"1,928,252"	NC_008022	0.498832	"2,868; 964,740"	"-7,657 - 15,488; 950,879 - 982,566"		0.001487357	NA	1	0.195247	  0.172879  -  0.2169525	-0.036176	  -0.0452835  -  -0.02707	0.198570124
233	"Streptococcus pyogenes MGAS10750, complete genome."	Bacteria; Firmicutes; Lactobacillales; Streptococcaceae;Streptococcus.	NC_008024	"Primary; Circular > 700,000 nts"		"1,937,111"	NC_008024	0.51273	"1,902; 995,116"	"1,925,622 - 1,954,638; 982,102 - 1,016,611"		0.000981875	NA	1	0.1921005	  0.1707355  -  0.214519	-0.0227675	  -0.031002  -  -0.014577	0.193444982
234	"Streptococcus pyogenes MGAS2096, complete genome."	Bacteria; Firmicutes; Lactobacillales; Streptococcaceae;Streptococcus.	NC_008023	"Primary; Circular > 700,000 nts"		"1,860,355"	NC_008023	0.497783	"2,839; 928,892"	"-7,972 - 14,093; 919,165 - 940,946"		0.001526053	NA	1	0.200176	  0.1766995  -  0.2234485	-0.0397395	  -0.0482085  -  -0.031257	0.20408248
235	"Streptococcus pyogenes MGAS315, complete genome."	Bacteria; Firmicutes; Lactobacillales; Streptococcaceae;Streptococcus.	NC_004070	"Primary; Circular > 700,000 nts"		"1,900,521"	NC_004070	0.464797	"2,877; 886,233"	"-10,983 - 14,522; 864,535 - 900,702"		0.001513795	NA	1	0.2005545	  0.1761725  -  0.223157	-0.0366805	  -0.0456285  -  -0.027587	0.203881256
236	"Streptococcus pyogenes MGAS6180, complete genome."	Bacteria; Firmicutes; Lactobacillales; Streptococcaceae;Streptococcus.	NC_007296	"Primary; Circular > 700,000 nts"		"1,897,573"	NC_007296	0.470263	"2,847; 895,204"	"-8,125 - 14,695; 883,532 - 911,399"		0.001500338	NA	1	0.1951355	  0.1720365  -  0.2174855	-0.038416	  -0.0469885  -  -0.029164	0.198881001
237	"Streptococcus pyogenes MGAS8232, complete genome."	Bacteria; Firmicutes; Lactobacillales; Streptococcaceae;Streptococcus.	NC_003485	"Primary; Circular > 700,000 nts"		"1,895,017"	NC_003485	0.500027	"2,626; 950,185"	"-11,124 - 13,213; 928,151 - 966,570"		0.00138574	NA	1	0.1942085	  0.1714665  -  0.218366	-0.0367915	  -0.045393  -  -0.028166	0.197662733
238	"Streptococcus pyogenes SSI-1, complete genome."	Bacteria; Firmicutes; Lactobacillales; Streptococcaceae;Streptococcus.	NC_004606	"Primary; Circular > 700,000 nts"		"1,894,275"	NC_004606	0.533094	"2,875; 1,012,701"	"-13,358 - 12,105; 993,454 - 1,030,835"		0.001517731	NA	1	0.197346	  0.174513  -  0.2220255	-0.035427	  -0.044311  -  -0.0267405	0.200500663
239	"Streptococcus thermophilus CNRZ1066, complete genome."	Bacteria; Firmicutes; Lactobacillales; Streptococcaceae;Streptococcus.	NC_006449	"Primary; Circular > 700,000 nts"		"1,796,226"	NC_006449	0.509773	"3,277; 918,944"	"-5,947 - 15,570; 898,483 - 935,756"		0.001824381	NA	1	0.1936395	  0.1693645  -  0.218631	-0.000366	  -0.0092695  -  0.0092315	0.193639846
240	"Symbiobacterium thermophilum IAM 14863, complete genome."	Bacteria; Actinobacteria; Symbiobacterium.	NC_006177	"Primary; Circular > 700,000 nts"		"3,566,135"	NC_006177	0.523547	"8,605; 1,875,642"	"-1,078 - 40,882; 1,861,037 - 1,909,930"		0.002412977	NA	0.991802	0.055961	  0.049865  -  0.062124	0.049641	  0.033774  -  0.064852	0.074805497
241	"Syntrophus aciditrophicus SB, complete genome."	Bacteria; Proteobacteria; Deltaproteobacteria; Syntrophobacterales;Syntrophaceae; Syntrophus.	NC_007759	"Primary; Circular > 700,000 nts"		"3,179,300"	NC_007759	0.522432	"3,824; 1,664,791"	"-51,054 - 52,821; 1,625,432 - 1,761,723"		0.00120278	NA	1	0.080423	  0.072961  -  0.0885595	0.0341155	  0.0252695  -  0.0428275	0.087359752
242	"Synechococcus sp. CC9605, complete genome."	Bacteria; Cyanobacteria; Chroococcales; Synechococcus.	NC_007516	"Primary; Circular > 700,000 nts"		"2,510,659"	NC_007516	0.493062	"23; 1,237,933"	"-6,486 - 5,307; 1,226,342 - 1,264,224"		9.16E-06	NA	1	0.069564	  0.061416  -  0.0776175	0.135428	  0.12729  -  0.143417	0.152249444
243	"Synechococcus sp. CC9902, complete genome."	Bacteria; Cyanobacteria; Chroococcales; Synechococcus.	NC_007513	"Primary; Circular > 700,000 nts"		"2,234,828"	NC_007513	0.500049	"303; 1,117,826"	"-2,821 - 3,643; 1,112,018 - 1,154,464"		0.000135581	NA	1	0.111765	  0.1034815  -  0.1204265	0.1470355	  0.139085  -  0.155075	0.184691238
244	"Xanthomonas campestris pv. campestris str. 8004, complete genome."	Bacteria; Proteobacteria; Gammaproteobacteria; Xanthomonadales;Xanthomonadaceae; Xanthomonas.	NC_007086	"Primary; Circular > 700,000 nts"		"5,148,708"	NC_007086	0.517081	"5,023,507; 2,537,098"	"4,980,277 - 5,092,121; 2,504,308 - 2,639,058"		0.975683026	NA	0.840674	0.0465945	  0.042242  -  0.051184	0.06052	  0.050884  -  0.07071	0.076378779
245	"Xanthomonas campestris pv. campestris str. ATCC 33913, complete"	Bacteria; Proteobacteria; Gammaproteobacteria; Xanthomonadales;Xanthomonadaceae; Xanthomonas.	NC_003902	"Primary; Circular > 700,000 nts"		"5,076,188"	NC_003902	0.429546	"261,215; 2,441,672"	"221,736 - 310,226; 2,400,655 - 2,474,077"		0.05145889	NA	1	0.047488	  0.042777  -  0.0521635	0.059604	  0.049314  -  0.0701345	0.076208575
246	"Xanthomonas campestris pv. vesicatoria str. 85-10, complete genome."	Bacteria; Proteobacteria; Gammaproteobacteria; Xanthomonadales;Xanthomonadaceae; Xanthomonas.	NC_007508	"Primary; Circular > 700,000 nts"		"5,178,466"	NC_007508	0.557769	"5,060,548; 2,770,471"	"5,038,450 - 5,114,170; 2,740,388 - 2,809,612"		0.977229164	NA	1	0.0499585	  0.0456605  -  0.054449	0.0623515	  0.052677  -  0.072194	0.079897192
247	"Xanthomonas oryzae pv. oryzae MAFF 311018, complete genome."	Bacteria; Proteobacteria; Gammaproteobacteria; Xanthomonadales;Xanthomonadaceae; Xanthomonas.	NC_007705	"Primary; Circular > 700,000 nts"		"4,940,217"	NC_007705	0.448092	"188,593; 2,402,266"	"167,852 - 237,161; 2,353,118 - 2,477,076"		0.038175044	NA	1	0.0378035	  0.0334535  -  0.0424895	0.05711	  0.0476705  -  0.067115	0.068488369
248	"Xylella fastidiosa Temecula1, complete genome."	Bacteria; Proteobacteria; Gammaproteobacteria; Xanthomonadales;Xanthomonadaceae; Xylella.	NC_004556	"Primary; Circular > 700,000 nts"		"2,519,802"	NC_004556	0.492368	"2,474,197; 1,195,063"	"2,471,063 - 2,494,297; 1,192,952 - 1,197,767"		0.981901356	NA	1	0.2535725	  0.244625  -  0.262666	0.2282055	  0.2193895  -  0.2378275	0.341140386
249	"Yersinia pseudotuberculosis IP 32953, complete genome."	Bacteria; Proteobacteria; Gammaproteobacteria; Enterobacteriales;Enterobacteriaceae; Yersinia.	NC_006155	"Primary; Circular > 700,000 nts"		"4,744,671"	NC_006155	0.543284	"4,743,618; 2,576,651"	"4,729,008 - 4,765,148; 2,561,663 - 2,612,007"		0.999778067	NA	1	0.1048965	  0.098554  -  0.1115235	0.0369215	  0.0313145  -  0.042672	0.111204644
250	"Thiomicrospira crunogena XCL-2, complete genome."	Bacteria; Proteobacteria; Gammaproteobacteria; Thiotrichales;Piscirickettsiaceae; Thiomicrospira.	NC_007520	"Primary; Circular > 700,000 nts"		"2,427,734"	NC_007520	0.499969	"66,325; 1,280,115"	"59,102 - 79,307; 1,271,327 - 1,304,354"		0.027319715	NA	1	0.1753565	  0.1665395  -  0.1848035	0.04332	  0.035478  -  0.051118	0.180628139
251	"Thiomicrospira denitrificans ATCC 33889, complete genome."	Bacteria; Proteobacteria; Epsilonproteobacteria; Campylobacterales;Helicobacteraceae.	NC_007575	"Primary; Circular > 700,000 nts"		"2,201,561"	NC_007575	0.506082	"18,619; 1,132,789"	"-1,850 - 56,391; 1,102,903 - 1,177,738"		0.008457181	NA	1	0.094043	  0.0776705  -  0.1105355	-0.0072355	  -0.0151405  -  0.000325	0.094320933
252	"Xanthomonas axonopodis pv. citri str. 306, complete genome."	Bacteria; Proteobacteria; Gammaproteobacteria; Xanthomonadales;Xanthomonadaceae; Xanthomonas.	NC_003919	"Primary; Circular > 700,000 nts"		"5,175,554"	NC_003919	0.44491	"220,067; 2,522,721"	"174,997 - 294,275; 2,455,911 - 2,553,760"		0.042520472	NA	1	0.0476355	  0.0433495  -  0.0523495	0.0575815	  0.0472785  -  0.0677585	0.074731319
253	"Escherichia coli O157:H7 EDL933, complete genome."	Bacteria; Proteobacteria; Gammaproteobacteria; Enterobacteriales;Enterobacteriaceae; Escherichia.	NC_002655	"Primary; Circular > 700,000 nts"		"5,528,445"	NC_002655	0.495077	"4,766,108; 1,974,667"	"4,713,763 - 4,875,899; 1,924,616 - 2,020,303"		0.862106433	NA	1	0.071421	  0.066779  -  0.0763185	0.018728	  0.0133695  -  0.0240995	0.073835609
254	"Legionella pneumophila str. Paris, complete genome."	Bacteria; Proteobacteria; Gammaproteobacteria; Legionellales;Legionellaceae; Legionella.	NC_006368	"Primary; Circular > 700,000 nts"		"3,503,610"	NC_006368	0.486075	"3,501,852; 1,701,259"	"3,491,357 - 3,518,641; 1,685,975 - 1,737,589"		0.999498232	NA	1	0.1566875	  0.14554  -  0.168138	0.039158	  0.0330265  -  0.044864	0.161506414
255	"Pseudomonas syringae pv. tomato str. DC3000, complete genome."	Bacteria; Proteobacteria; Gammaproteobacteria; Pseudomonadales;Pseudomonadaceae; Pseudomonas.	NC_004578	"Primary; Circular > 700,000 nts"		"6,397,126"	NC_004578	0.466617	"226,972; 3,211,977"	"215,567 - 254,787; 3,189,191 - 3,237,607"		0.035480308	NA	1	0.044625	  0.03999  -  0.049453	0.067928	  0.062382  -  0.0738095	0.081274866
256	"Xanthomonas oryzae pv. oryzae KACC10331, complete genome."	Bacteria; Proteobacteria; Gammaproteobacteria; Xanthomonadales;Xanthomonadaceae; Xanthomonas.	NC_006834	"Primary; Circular > 700,000 nts"		"4,941,439"	NC_006834	0.529843	"4,745,245; 2,421,992"	"4,716,285 - 4,779,980; 2,387,896 - 2,487,876"		0.960296181	NA	1	0.037013	  0.032417  -  0.0416695	0.062969	  0.0528165  -  0.073184	0.073041475
257	"Corynebacterium diphtheriae NCTC 13129, complete genome."	Bacteria; Actinobacteria; Actinobacteridae; Actinomycetales;Corynebacterineae; Corynebacteriaceae; Corynebacterium.	NC_002935	"Primary; Circular > 700,000 nts"		"2,488,635"	NC_002935	0.517285	"2,472,048; 1,270,745"	"2,465,675 - 2,476,904; 1,234,808 - 1,291,290"		0.9933349	NA	1	0.112739	  0.1040705  -  0.122063	0.040872	  0.033168  -  0.0486065	0.11991915
258	"Burkholderia pseudomallei K96243 chromosome 1, complete sequence."	Bacteria; Proteobacteria; Betaproteobacteria; Burkholderiales;Burkholderiaceae; Burkholderia; pseudomallei group.	NC_006350	"Primary; Circular > 700,000 nts"		"4,074,542"	NC_006350	0.502412	"4,074,440; 2,046,997"	"-17,044 - 26,174; 2,022,826 - 2,116,895"		0.999974967	NA	1	0.0326675	  0.0289395  -  0.0364945	0.125624	  0.1071905  -  0.1437375	0.129801984
259	"Chlamydophila pneumoniae TW-183, complete genome."	Bacteria; Chlamydiae; Chlamydiales; Chlamydiaceae; Chlamydophila.	NC_005043	"Primary; Circular > 700,000 nts"		"1,225,935"	NC_005043	0.490603	"838,583; 214,094"	"833,751 - 848,395; 196,499 - 224,755"		0.68403545	NA	1	0.119756	  0.1030495  -  0.136713	0.0219125	  0.011786  -  0.0314795	0.121744229
260	"Legionella pneumophila str. Lens, complete genome."	Bacteria; Proteobacteria; Gammaproteobacteria; Legionellales;Legionellaceae; Legionella.	NC_006369	"Primary; Circular > 700,000 nts"		"3,345,687"	NC_006369	0.4859	"3,344,632; 1,624,612"	"-21,334 - 20,027; 1,601,645 - 1,698,647"		0.999684669	NA	1	0.1544425	  0.143138  -  0.165739	0.038066	  0.031929  -  0.0443775	0.159064472
261	"Listeria monocytogenes str. 4b F2365, complete genome."	Bacteria; Firmicutes; Bacillales; Listeriaceae; Listeria.	NC_002973	"Primary; Circular > 700,000 nts"		"2,905,187"	NC_002973	0.498825	"17,873; 1,467,053"	"2,730 - 39,512; 1,453,698 - 1,507,543"		0.0061521	NA	1	0.1161715	  0.1052055  -  0.1276035	-0.0742955	  -0.082169  -  -0.065701	0.137897203
262	"Pseudomonas entomophila L48, complete genome."	Bacteria; Proteobacteria; Gammaproteobacteria; Pseudomonadales;Pseudomonadaceae; Pseudomonas.	NC_008027	"Primary; Circular > 700,000 nts"		"5,888,780"	NC_008027	0.49693	"5,879,943; 2,917,475"	"5,865,422 - 5,906,668; 2,902,187 - 2,934,629"		0.99849935	NA	1	0.0914665	  0.086479  -  0.096661	0.09423	  0.085799  -  0.103005	0.131321794
263	"Burkholderia cenocepacia AU 1054 chromosome 1, complete sequence."	Bacteria; Proteobacteria; Betaproteobacteria; Burkholderiales;Burkholderiaceae; Burkholderia; Burkholderia cepacia complex.	NC_008060	"Primary; Circular > 700,000 nts"		"3,294,563"	NC_008060	0.383694	"858; 1,264,961"	"-28,551 - 64,418; 1,230,802 - 1,381,750"		0.000260429	NA	1	0.03961	  0.035198  -  0.0442885	0.1059115	  0.0883415  -  0.123749	0.113076071
264	"Yersinia pestis Nepal516, complete genome."	Bacteria; Proteobacteria; Gammaproteobacteria; Enterobacteriales;Enterobacteriaceae; Yersinia.	NC_008149	"Primary; Circular > 700,000 nts"		"4,534,590"	NC_008149	0.43219	"4,532,505; 1,957,720"	"4,517,111 - 4,558,238; 1,940,282 - 2,001,455"		0.999540201	NA	1	0.1085285	  0.1020025  -  0.115335	0.039667	  0.033906  -  0.045521	0.115550449
265	"Corynebacterium glutamicum ATCC 13032, complete genome."	Bacteria; Actinobacteria; Actinobacteridae; Actinomycetales;Corynebacterineae; Corynebacteriaceae; Corynebacterium.	NC_006958	"Primary; Circular > 700,000 nts"		"3,282,708"	NC_006958	0.475205	"4,891; 1,564,848"	"-9,399 - 30,616; 1,519,464 - 1,590,508"		0.001489928	NA	1	0.077749	  0.069829  -  0.085964	0.0102485	  0.0037835  -  0.016625	0.078421545
266	"Ehrlichia ruminantium str. Welgevonden, complete genome."	Bacteria; Proteobacteria; Alphaproteobacteria; Rickettsiales;Anaplasmataceae; Ehrlichia.	NC_006832	"Primary; Circular > 700,000 nts"		"1,512,977"	NC_006832	0.460719	"737; 697,793"	"-1,094 - 2,416; 696,366 - 703,750"		0.000487119	NA	1	0.3494925	  0.321126  -  0.3785945	0.1883805	  0.1768305  -  0.199753	0.397029244
267	"Lactobacillus delbrueckii subsp. bulgaricus ATCC 11842, complete"	Bacteria; Firmicutes; Lactobacillales; Lactobacillaceae;Lactobacillus.	NC_008054	"Primary; Circular > 700,000 nts"		"1,864,998"	NC_008054	0.507242	"3,174; 949,179"	"-18,129 - 18,158; 928,787 - 972,571"		0.001701879	NA	1	0.136775	  0.119481  -  0.155052	-0.0040345	  -0.015097  -  0.006999	0.136834491
268	"Myxococcus xanthus DK 1622, complete genome."	Bacteria; Proteobacteria; Deltaproteobacteria; Myxococcales;Cystobacterineae; Myxococcaceae; Myxococcus.	NC_008095	"Primary; Circular > 700,000 nts"		"9,139,763"	NC_008095	0.497525	"22,380; 4,569,638"	"6,106 - 39,413; 4,554,401 - 4,616,123"		0.002448641	NA	1	0.078916	  0.0761525  -  0.08182	0.1038785	  0.0961575  -  0.1122295	0.130454888
269	"Rubrobacter xylanophilus DSM 9941, complete genome."	Bacteria; Actinobacteria; Rubrobacteridae; Rubrobacterales;Rubrobacterineae; Rubrobacteraceae; Rubrobacter.	NC_008148	"Primary; Circular > 700,000 nts"		"3,225,748"	NC_008148	0.418179	"15,452; 1,364,391"	"-53,710 - 77,926; 1,353,807 - 1,438,430"		0.004790207	NA	1	0.024113	  0.018693  -  0.029578	0.150198	  0.130439  -  0.1712715	0.152121254
270	"Mycobacterium sp. MCS, complete genome."	Bacteria; Actinobacteria; Actinobacteridae; Actinomycetales;Corynebacterineae; Mycobacteriaceae; Mycobacterium.	NC_008146	"Primary; Circular > 700,000 nts"		"5,705,448"	NC_008146	0.473005	"60,708; 2,759,413"	"-21,182 - 268,112; 2,696,983 - 3,117,819"		0.010640356	NA	1	0.0151075	  0.0112325  -  0.01927	0.041095	  0.0318515  -  0.05049	0.043783965
271	"Wolinella succinogenes DSM 1740, complete genome."	Bacteria; Proteobacteria; Epsilonproteobacteria; Campylobacterales;Helicobacteraceae; Wolinella.	NC_005090	"Primary; Circular > 700,000 nts"		"2,110,355"	NC_005090	0.561331	"3,288; 1,187,894"	"385 - 12,375; 1,181,310 - 1,204,958"		0.001558032	NA	1	0.219889	  0.210446  -  0.2296205	0.0176405	  0.0081625  -  0.028335	0.220595466
272	"Bacillus cereus E33L, complete genome."	Bacteria; Firmicutes; Bacillales; Bacillaceae; Bacillus; Bacilluscereus group.	NC_006274	"Primary; Circular > 700,000 nts"		"5,300,915"	NC_006274	0.484278	"2,565; 2,569,680"	"-2,634 - 9,786; 2,562,761 - 2,581,253"		0.000483879	NA	1	0.2121035	  0.203381  -  0.2212855	-0.081487	  -0.0878675  -  -0.075079	0.227218014
273	"Bifidobacterium longum NCC2705, complete genome."	Bacteria; Actinobacteria; Actinobacteridae; Bifidobacteriales;Bifidobacteriaceae; Bifidobacterium.	NC_004307	"Primary; Circular > 700,000 nts"		"2,256,640"	NC_004307	0.44511	"1,445,469; 193,282"	"1,426,941 - 1,722,740; 135,881 - 380,488"		0.640540361	NA	1	-0.0217975	  -0.0301655  -  -0.0131925	0.074677	  0.0631855  -  0.0864375	0.077793222
274	"Buchnera aphidicola str. APS (Acyrthosiphon pisum), complete"	Bacteria; Proteobacteria; Gammaproteobacteria; Enterobacteriales;Enterobacteriaceae; Buchnera.	NC_002528	"Primary; Circular < 700,000 nts"		"640,681"	NC_002528	0.558297	"626,152; 343,160"	"612,254 - 642,569; 333,791 - 366,821"		0.977322568	NA	1	0.0576265	  0.02038  -  0.095277	0.0692735	  0.053418  -  0.084636	0.090108997
275	"Buchnera aphidicola str. Bp (Baizongia pistaciae), complete genome."	Bacteria; Proteobacteria; Gammaproteobacteria; Enterobacteriales;Enterobacteriaceae; Buchnera.	NC_004545	"Primary; Circular < 700,000 nts"		"615,980"	NC_004545	0.516039	"2,297; 320,166"	"-1,856 - 6,029; 314,566 - 341,096"		0.003729017	NA	1	0.253701	  0.2174275  -  0.288021	0.124192	  0.1075935  -  0.140424	0.282467432
276	"Buchnera aphidicola str. Sg (Schizaphis graminum), complete genome."	Bacteria; Proteobacteria; Gammaproteobacteria; Enterobacteriales;Enterobacteriaceae; Buchnera.	NC_004061	"Primary; Circular < 700,000 nts"		"641,454"	NC_004061	0.541568	"624,832; 330,768"	"612,735 - 637,773; 307,481 - 353,357"		0.974086996	NA	1	0.0503155	  0.0061155  -  0.09737	0.104995	  0.0900065  -  0.120026	0.116428517
277	"Borrelia burgdorferi B31, complete genome."	Bacteria; Spirochaetes; Spirochaetales; Spirochaetaceae; Borrelia;Borrelia burgdorferi group.	NC_001318	"Primary;Linear > 700,000 nts"		"910,724"	NC_001318	0.496551	"458,436; 910,656"	"457,289 - 460,861; 907,370 - 913,468"		0.503375337	NA	0.970561	0.22897	  0.194481  -  0.2649905	0.3004705	  0.2845395  -  0.315135	0.377769483
278	"Borrelia garinii PBi chromosome linear, complete sequence."	Bacteria; Spirochaetes; Spirochaetales; Spirochaetaceae; Borrelia;Borrelia burgdorferi group.	NC_006156	"Primary;Linear > 700,000 nts"		"904,246"	NC_006156	0.490167	"461,004; 904,235"	"460,320 - 462,538; 903,083 - 905,443"		0.509821442	NA	0.201573	0.207041	  0.17076  -  0.2454505	0.287323	  0.2716955  -  0.3020625	0.354147543
279	"Streptomyces coelicolor A3(2), complete genome."	Bacteria; Actinobacteria; Actinobacteridae; Actinomycetales;Streptomycineae; Streptomycetaceae; Streptomyces.	NC_003888	"Primary;Linear > 700,000 nts"		"8,667,507"	NC_003888	0.524278	"4,014,145; 8,558,333"	"3,995,311 - 4,058,961; 8,536,243 - 8,596,528"		0.463125672	NA	1	-0.084733	  -0.0881095  -  -0.0812305	-0.040818	  -0.0509425  -  -0.031229	0.094052062
280	"Streptomyces avermitilis MA-4680, complete genome."	Bacteria; Actinobacteria; Actinobacteridae; Actinomycetales;Streptomycineae; Streptomycetaceae; Streptomyces.	NC_003155	"Primary;Linear > 700,000 nts"		"9,025,608"	NC_003155	0.424943	"5,136,421; 8,971,787"	"5,056,691 - 5,574,373; 8,876,342 - 9,104,279"		0.569094182	NA	1	-0.035998	  -0.0390935  -  -0.032651	0.0264875	  0.017143  -  0.0357535	0.04469277
281	"Agrobacterium tumefaciens str. C58 chromosome linear, complete"	Bacteria; Proteobacteria; Alphaproteobacteria; Rhizobiales;Rhizobiaceae; Agrobacterium.	NC_003305	"Secondary; Linear > 700,000 nts"		"2,075,560"	NC_003305	0.50713	"1,022,994; 12"	"1,009,033 - 1,040,282; -16,107 - 17,897"		0.492876139	repA: 0.494	1	0.050381	  0.0426015  -  0.0585655	0.084306	  0.073809  -  0.094837	0.098212763
282	"Sinorhizobium meliloti 1021 plasmid pSymB, complete sequence."	Bacteria; Proteobacteria; Alphaproteobacteria; Rhizobiales;Rhizobiaceae; Sinorhizobium/Ensifer group; Sinorhizobium.	NC_003078	"Secondary; Circular > 700,000 nts"		"1,683,333"	NC_003078	0.560277	"100,891; 1,044,023"	"-88,652 - 271,145; 927,236 - 1,152,395"		0.059935259	"repA1, repA3: 0.034"	nan	0.036326	  0.0280265  -  0.0449325	0.0182165	  0.0033215  -  0.0334485	0.040637657
283	"Silicibacter pomeroyi DSS-3 megaplasmid, complete sequence."	Bacteria; Proteobacteria; Alphaproteobacteria; Rhodobacterales;Rhodobacteraceae; Silicibacter.	NC_006569	"Secondary; Circular > 700,000 nts"		"491,611"	NC_006569	0.680784	"328,508; 171,577"	"279,757 - 688,105; 124,734 - 388,014"		0.668227521	repA: 0.678	nan	0.04226	  0.026197  -  0.0585925	0.026397	  -0.004246  -  0.0571945	0.049826792
284	"Vibrio fischeri ES114 chromosome II, complete sequence."	Bacteria; Proteobacteria; Gammaproteobacteria; Vibrionales;Vibrionaceae; Vibrio.	NC_006841	"Secondary; Circular > 700,000 nts"		"1,332,022"	NC_006841	0.525209	"2,291; 701,880"	"-9,365 - 8,503; 685,921 - 710,937"		0.001719942	VFA1172: 0.999	1	0.175976	  0.1603015  -  0.1917355	0.019151	  0.0099955  -  0.0276375	0.177015009
285	"Vibrio cholerae O1 biovar eltor str. N16961 chromosome II, complete"	Bacteria; Proteobacteria; Gammaproteobacteria; Vibrionales;Vibrionaceae; Vibrio.	NC_002506	"Secondary; Circular > 700,000 nts"		"1,072,315"	NC_002506	0.460854	"5,560; 499,740"	"-6,990 - 23,696; 487,372 - 519,256"		0.005185044	VCA1115: 0.999	nan	0.1103895	  0.0980875  -  0.1240045	0.0258005	  0.013574  -  0.037444	0.11336449
286	"Brucella melitensis 16M chromosome II, complete sequence."	Bacteria; Proteobacteria; Alphaproteobacteria; Rhizobiales;Brucellaceae; Brucella.	NC_003318	"Secondary; Circular > 700,000 nts"		"1,177,787"	NC_003318	0.563713	"93,026; 756,959"	"76,854 - 123,835; 751,901 - 803,330"		0.078983721	BMEII0093: 0.079	1	0.0922045	  0.0816085  -  0.1029655	0.0904075	  0.076123  -  0.106113	0.129132435
287	"Brucella melitensis biovar Abortus 2308 chromosome II, complete"	Bacteria; Proteobacteria; Alphaproteobacteria; Rhizobiales;Brucellaceae; Brucella.	NC_007624	"Secondary; Circular > 700,000 nts"		"1,156,948"	NC_007624	0.585202	"1,155,238; 675,337"	"1,123,196 - 1,171,021; 633,656 - 724,915"		0.998521973	BAB2-1163: 0.998	1	0.091391	  0.0801975  -  0.1028275	0.089728	  0.0745645  -  0.1051355	0.128075872
288	"Brucella suis 1330 chromosome II, complete sequence."	Bacteria; Proteobacteria; Alphaproteobacteria; Rhizobiales;Brucellaceae; Brucella.	NC_004311	"Secondary; Circular > 700,000 nts"		"1,207,381"	NC_004311	0.442701	"1,205,878; 533,005"	"1,172,922 - 1,222,008; 515,475 - 580,250"		0.998755157	repA: 0.998	1	0.092841	  0.0824925  -  0.1036885	0.096193	  0.0816355  -  0.111239	0.133688236
289	"Brucella abortus biovar 1 str. 9-941 chromosome II, complete"	Bacteria; Proteobacteria; Alphaproteobacteria; Rhizobiales;Brucellaceae; Brucella.	NC_006933	"Secondary; Circular > 700,000 nts"		"1,162,204"	NC_006933	0.58242	"1,160,917; 675,603"	"1,128,876 - 1,180,877; 666,058 - 728,094"		0.998892621	repA: 0.998	1	0.091372	  0.080165  -  0.102568	0.089598	  0.073903  -  0.1052235	0.127971262
290	"Vibrio vulnificus YJ016 chromosome II, complete sequence."	Bacteria; Proteobacteria; Gammaproteobacteria; Vibrionales;Vibrionaceae; Vibrio.	NC_005140	"Secondary; Circular > 700,000 nts"		"1,857,073"	NC_005140	0.482392	"3,111; 898,947"	"1,846,861 - 1,873,461; 885,396 - 920,567"		0.001675217	VVA1697: 0.999	1	0.1200085	  0.1110395  -  0.1296035	0.020269	  0.011075  -  0.0293025	0.121708144
291	"Vibrio vulnificus CMCP6 chromosome II, complete sequence."	Bacteria; Proteobacteria; Gammaproteobacteria; Vibrionales;Vibrionaceae; Vibrio.	NC_004460	"Secondary; Circular > 700,000 nts"		"1,844,853"	NC_004460	0.474777	"1,275,818; 306,857"	"1,260,706 - 1,288,686; 281,952 - 321,750"		0.691555371	VV21173: 0.689	nan	0.122813	  0.113793  -  0.132362	0.01607	  0.006801  -  0.0253655	0.123859912
292	"Vibrio parahaemolyticus RIMD 2210633 chromosome II, complete"	Bacteria; Proteobacteria; Gammaproteobacteria; Vibrionales;Vibrionaceae; Vibrio.	NC_004605	"Secondary; Circular > 700,000 nts"		"1,877,212"	NC_004605	0.48892	"317; 918,122"	"-19,435 - 20,831; 882,154 - 959,106"		0.000168867	VPA1752: 0.999	1	0.1006655	  0.0912575  -  0.110025	0.045827	  0.0369325  -  0.0543455	0.110605862
293	"Burkholderia mallei ATCC 23344 chromosome 2, complete sequence."	Bacteria; Proteobacteria; Betaproteobacteria; Burkholderiales;Burkholderiaceae; Burkholderia.	NC_006349	"Secondary; Circular > 700,000 nts"		"2,325,379"	NC_006349	0.46768	"2,064; 1,089,597"	"-13,172 - 47,056; 1,065,248 - 1,113,609"		0.000887597	BMAA2114: 0.997	1	0.035893	  0.0309805  -  0.0411175	0.0991355	  0.076066  -  0.122451	0.105433177
294	"Burkholderia pseudomallei 1710b chromosome II, complete sequence."	Bacteria; Proteobacteria; Betaproteobacteria; Burkholderiales;Burkholderiaceae; Burkholderia; pseudomallei group.	NC_007435	"Secondary; Circular > 700,000 nts"		"3,181,762"	NC_007435	0.456285	"1,840,004; 110,031"	"1,821,152 - 1,872,303; 75,758 - 146,630"		0.578297183	BURPS1710b_A1503 : 0.576	1	0.0377075	  0.0332755  -  0.0425075	0.072258	  0.0521625  -  0.092383	0.081505056
295	"Burkholderia sp. 383 chromosome 2, complete sequence."	Bacteria; Proteobacteria; Betaproteobacteria; Burkholderiales;Burkholderiaceae; Burkholderia; Burkholderia cepacia complex.	NC_007511	"Secondary; Circular > 700,000 nts"		"3,587,082"	NC_007511	0.498457	"1,726; 1,789,730"	"-10,654 - 33,689; 1,762,424 - 1,854,279"		0.000481171	Bcep18194-B0005 : 0.002	1	0.0541715	  0.050167  -  0.0584965	0.088197	  0.072604  -  0.1040485	0.10350489
296	"Burkholderia thailandensis E264 chromosome II, complete sequence."	Bacteria; Proteobacteria; Betaproteobacteria; Burkholderiales;Burkholderiaceae; Burkholderia; pseudomallei group.	NC_007650	"Secondary; Circular > 700,000 nts"		"2,914,771"	NC_007650	0.525165	"192; 1,530,927"	"-8,177 - 29,491; 1,506,697 - 1,628,097"		6.59E-05	BTH_II2371 : 0.998	1	0.0399475	  0.0354885  -  0.0443815	0.083765	  0.0640795  -  0.1037735	0.092802899
297	"Burkholderia xenovorans LB400 chromosome 2, complete sequence."	Bacteria; Proteobacteria; Betaproteobacteria; Burkholderiales;Burkholderiaceae; Burkholderia.	NC_007952	"Secondary; Circular > 700,000 nts"		"3,363,523"	NC_007952	0.493604	"18,862; 1,679,111"	"-23,748 - 79,979; 1,630,098 - 1,745,553"		0.005607811	Bxe_B3028 : 0.000	1	0.0399355	  0.0351095  -  0.0448405	0.0446045	  0.0332255  -  0.0558115	0.059869905
298	"Photobacterium profundum SS9 chromosome 2, complete sequence."	Bacteria; Proteobacteria; Gammaproteobacteria; Vibrionales;Vibrionaceae; Photobacterium.	NC_006371	"Secondary; Circular > 700,000 nts"		"2,237,943"	NC_006371	0.47757	"932; 1,069,706"	"-8,234 - 10,617; 1,061,826 - 1,101,829"		0.000416454	PBPRB2025: 0.999	1	0.130898	  0.1199495  -  0.1420925	0.037966	  0.0301335  -  0.045471	0.136292713
299	"Ralstonia eutropha JMP134 chromosome 2, complete sequence."	Bacteria; Proteobacteria; Betaproteobacteria; Burkholderiales;Burkholderiaceae; Cupriavidus.	NC_007348	"Secondary; Circular > 700,000 nts"		"2,726,152"	NC_007348	0.511241	"2,121,290; 788,857"	"2,057,837 - 2,165,065; 755,427 - 869,546"		0.778126091	Reut-B5341: 0.775	1	0.0420595	  0.036129  -  0.0476455	0.0586715	  0.0456325  -  0.072447	0.072189656
300	"Ralstonia metallidurans CH34 chromosome 2, complete sequence."	Bacteria; Proteobacteria; Betaproteobacteria; Burkholderiales;Burkholderiaceae; Cupriavidus.	NC_007974	"Secondary; Circular > 700,000 nts"		"2,580,084"	NC_007974	0.41214	"2,441,202; 924,472"	"2,429,480 - 2,469,083; 908,101 - 945,746"		0.94617152	Rmet-5817: 0.943	1	0.0713525	  0.0652795  -  0.077577	0.0821035	  0.069316  -  0.0952035	0.108775751
301	"Ralstonia solanacearum GMI1000 plasmid pGMI1000MP, complete"	Bacteria; Proteobacteria; Betaproteobacteria; Burkholderiales;Burkholderiaceae; Ralstonia.	NC_003296	"Secondary; Circular > 700,000 nts"		"2,094,509"	NC_003296	0.53112	"3,696; 1,116,130"	"-8,182 - 25,385; 1,099,574 - 1,191,399"		0.001764614	repA: 0.001	nan	0.057666	  0.0513795  -  0.06423	0.1124195	  0.0925515  -  0.132614	0.126346791
302	"Rhodobacter sphaeroides 2.4.1 chromosome 2, complete sequence."	Bacteria; Proteobacteria; Alphaproteobacteria; Rhodobacterales;Rhodobacteraceae; Rhodobacter.	NC_007494	"Secondary; Circular > 700,000 nts"		"943,016"	NC_007494	0.596014	"483,746; 102,782"	"309,178 - 798,043; 782,894 - 1,355,348"		0.51297751	RSP-1423: 0.996	1	-0.0103665	  -0.020067  -  -0.000242	-0.0305815	  -0.0634045  -  0.001369	0.032290749
303	"Silicibacter sp. TM1040 mega plasmid, complete sequence."	Bacteria; Proteobacteria; Alphaproteobacteria; Rhodobacterales;Rhodobacteraceae; Silicibacter.	NC_008043	"Secondary; Circular > 700,000 nts"		"821,788"	NC_008043	0.41671	"426,525; 768,971"	"412,721 - 469,648; 758,107 - 826,300"		0.519020721	SspMP3406: 0.517	1	0.071707	  0.0599675  -  0.083885	0.046641	  0.028564  -  0.0650915	0.085541082
304	"Burkholderia pseudomallei K96243 chromosome 2, complete sequence."	Bacteria; Proteobacteria; Betaproteobacteria; Burkholderiales;Burkholderiaceae; Burkholderia; pseudomallei group.	NC_006351	"Secondary; Circular > 700,000 nts"		"3,173,005"	NC_006351	0.452333	"2,364; 1,437,618"	"-17,773 - 34,262; 1,414,428 - 1,537,512"		0.000745035	BPSS2349: 0.998	1	0.039518	  0.035116  -  0.0439065	0.092955	  0.0713785  -  0.115875	0.101006457
305	"Burkholderia cenocepacia AU 1054 chromosome 2, complete sequence."	Bacteria; Proteobacteria; Betaproteobacteria; Burkholderiales;Burkholderiaceae; Burkholderia; Burkholderia cepacia complex.	NC_008061	"Secondary; Circular > 700,000 nts"		"2,788,459"	NC_008061	0.525044	"2,446,892; 1,122,495"	"2,432,574 - 2,478,737; 1,108,406 - 1,200,656"		0.877506895	Bcen-5166 : 0.879	1	0.0416305	  0.0370685  -  0.0465585	0.083741	  0.0657915  -  0.103005	0.093518199
306	"Sinorhizobium meliloti 1021 plasmid pSymA, complete sequence."	Bacteria; Proteobacteria; Alphaproteobacteria; Rhizobiales;Rhizobiaceae; Sinorhizobium/Ensifer group; Sinorhizobium.	NC_003037	"Secondary; Circular > 700,000 nts"		"1,354,226"	NC_003037	0.350041	"1,342,234; 462,041"	"1,140,052 - 1,933,294; 391,534 - 1,274,024"		0.991144757	repA2: 0.999	nan	0.022272	  0.011827  -  0.03349	0.014322	  -0.000953  -  0.030113	0.026479457
307	"Burkholderia sp. 383 chromosome 3, complete sequence."	Bacteria; Proteobacteria; Betaproteobacteria; Burkholderiales;Burkholderiaceae; Burkholderia; Burkholderia cepacia complex.	NC_007509	"Secondary; Circular > 700,000 nts"		"1,395,069"	NC_007509	0.49023	"1,625; 685,529"	"-18,141 - 29,706; 647,157 - 721,445"		0.001164817	Bcep18194-C7737 : 0.996	1	0.0527365	  0.0458005  -  0.060153	0.073955	  0.0505275  -  0.098007	0.090832155
308	"Burkholderia xenovorans LB400 chromosome 3, complete sequence."	Bacteria; Proteobacteria; Betaproteobacteria; Burkholderiales;Burkholderiaceae; Burkholderia.	NC_007953	"Secondary; Circular > 700,000 nts"		"1,471,779"	NC_007953	0.501715	"1,440,962; 707,596"	"1,399,958 - 1,500,070; 686,854 - 733,855"		0.979061394	Bxe-C1369: 0.981	nan	0.0465315	  0.038452  -  0.0553255	0.0599275	  0.0446765  -  0.0765115	0.075871508
309	"Burkholderia cenocepacia AU 1054 chromosome 3, complete sequence."	Bacteria; Proteobacteria; Betaproteobacteria; Burkholderiales;Burkholderiaceae; Burkholderia; Burkholderia cepacia complex.	NC_008062	"Secondary; Circular > 700,000 nts"		"1,196,094"	NC_008062	0.517112	"382,551; 1,001,064"	"365,438 - 402,444; 981,716 - 1,030,933"		0.319833558	Bcen-5826 : 0.315	1	0.0410965	  0.03361  -  0.048811	0.0868905	  0.057536  -  0.1159925	0.0961191
310	"Ureaplasma parvum serovar 3 str. ATCC 700970, complete genome."	Bacteria; Firmicutes; Mollicutes; Mycoplasmataceae; Ureaplasma.	NC_002162	"Primary; Circular > 700,000 nts"		"751,719"	NC_002162	0.878439	"618,721; 527,340"	"605,847 - 631,012; 506,834 - 541,337"		0.823074846	NA	1	0.031798	  -0.0316985  -  0.099265	-0.009131	  -0.028858  -  0.010524	0.033083046
311	"Mycoplasma gallisepticum R, complete genome."	Bacteria; Firmicutes; Mollicutes; Mycoplasmataceae; Mycoplasma.	NC_004829	"Primary; Circular > 700,000 nts"		"996,422"	NC_004829	0.806594	"615,691; 422,978"	"600,241 - 818,349; 393,353 - 437,445"		0.617901853	NA	0.832451	-0.0137835	  -0.0394715  -  0.01088	0.008988	  -0.003691  -  0.0211205	0.016455061
312	"Mycoplasma pneumoniae M129, complete genome."	Bacteria; Firmicutes; Mollicutes; Mycoplasmataceae; Mycoplasma.	NC_000912	"Primary; Circular > 700,000 nts"		"816,394"	NC_000912	0.425663	"71,695; 419,203"	"-49,606 - 142,022; 328,656 - 602,887"		0.087819117	NA	1	0.0030245	  -0.026458  -  0.0319395	0.0029405	  -0.0132545  -  0.021038	0.00421831
313	"Thermosynechococcus elongatus BP-1, complete genome."	Bacteria; Cyanobacteria; Chroococcales; Thermosynechococcus.	NC_004113	"Primary; Circular > 700,000 nts"		"2,593,857"	NC_004113	0.147994	"2,581,778; 371,797"	"472,530 - 2,867,260; -132,943 - 1,506,275"		0.995343228	NA	1	-0.0052305	  -0.016409  -  0.0065585	-0.01009	  -0.020732  -  0.0008855	0.011365132
314	"Anabaena variabilis ATCC 29413, complete genome."	Bacteria; Cyanobacteria; Nostocales; Nostocaceae; Anabaena.	NC_007413	"Primary; Circular > 700,000 nts"		"6,365,727"	NC_007413	0.798094	"6,249,059; 4,963,782"	"6,201,249 - 6,403,558; 4,922,862 - 5,191,443"		0.981672478	NA	0.749943	-0.005111	  -0.014279  -  0.004108	0.002539	  -0.002413  -  0.007866	0.005706912
315	"Gloeobacter violaceus PCC 7421, complete genome."	Bacteria; Cyanobacteria; Gloeobacteria; Gloeobacterales;Gloeobacter.	NC_005125	"Primary; Circular > 700,000 nts"		"4,659,019"	NC_005125	0.66301	"2,005,169; 435,126"	"1,488,405 - 4,166,996; 137,355 - 2,235,125"		0.430384379	NA	1	0.003318	  -0.0023465  -  0.0088365	-0.0017615	  -0.0094235  -  0.005848	0.003756595
316	"Mycoplasma hyopneumoniae 232, complete genome."	Bacteria; Firmicutes; Mollicutes; Mycoplasmataceae; Mycoplasma.	NC_006360	"Primary; Circular > 700,000 nts"		"892,758"	NC_006360	0.162173	"407,210; 551,992"	"386,655 - 443,656; 542,628 - 649,927"		0.456125848	NA	0.954468	0.0168405	  -0.024445  -  0.06132	0.016358	  -0.002275  -  0.0341655	0.023477364
317	"Mycoplasma hyopneumoniae 7448, complete genome."	Bacteria; Firmicutes; Mollicutes; Mycoplasmataceae; Mycoplasma.	NC_007332	"Primary; Circular > 700,000 nts"		"920,079"	NC_007332	0.275139	"404,736; 657,887"	"392,593 - 603,373; 634,919 - 791,534"		0.439892661	NA	0.959784	0.012432	  -0.023295  -  0.048126	-0.0015495	  -0.0165505  -  0.0124005	0.012528191
318	"Mycoplasma mycoides subsp. mycoides SC str. PG1, complete genome."	Bacteria; Firmicutes; Mollicutes; Mycoplasmataceae; Mycoplasma.	NC_005364	"Primary; Circular > 700,000 nts"		"1,211,703"	NC_005364	0.371308	"148,173; 598,089"	"683,083 - 1,498,297; 66,038 - 1,026,108"		0.122284916	NA	1	0.016585	  -0.0269185  -  0.059728	0.008708	  -0.0016225  -  0.0185925	0.018732098
319	"Synechococcus sp. JA-3-3Ab, complete genome."	Bacteria; Cyanobacteria; Chroococcales; Synechococcus.	NC_007775	"Primary; Circular > 700,000 nts"		"2,932,766"	NC_007775	0.125009	"1,409,596; 1,776,217"	"1,315,374 - 1,520,486; 1,750,836 - 2,227,915"		0.48063705	NA	0.5	0.0010105	  -0.0101985  -  0.012149	0.0037275	  -0.0088695  -  0.015784	0.003862042
320	"Mycoplasma pulmonis UAB CTIP, complete genome."	Bacteria; Firmicutes; Mollicutes; Mycoplasmataceae; Mycoplasma.	NC_002771	"Primary; Circular > 700,000 nts"		"963,879"	NC_002771	0.532466	"183,608; 696,842"	"114,804 - 559,205; 629,236 - 965,898"		0.19048864	NA	1	-0.042741	  -0.1010745  -  0.0158795	0.005901	  -0.0047735  -  0.016786	0.043146435
321	"Mycoplasma genitalium G-37, complete genome."	Bacteria; Firmicutes; Mollicutes; Mycoplasmataceae; Mycoplasma.	NC_000908	"Primary; Circular < 700,000 nts"		"580,074"	NC_000908	0.456909	"502,344; 187,310"	"477,529 - 599,384; 162,341 - 241,937"		0.865999855	NA	1	0.029077	  -0.0107535  -  0.0714765	0.010746	  -0.000991  -  0.022237	0.030999168
322	"Wigglesworthia glossinidia endosymbiont of Glossina brevipalpis,"	Bacteria; Proteobacteria; Gammaproteobacteria; Enterobacteriales;Enterobacteriaceae; Wigglesworthia.	NC_004344	"Primary; Circular < 700,000 nts"		"697,724"	NC_004344	0.440833	"173,061; 480,640"	"123,522 - 460,580; 416,665 - 863,107"		0.248036473	NA	0.5	0.016349	  -0.0248275  -  0.0585295	0.0109215	  -0.007008  -  0.028597	0.019661357
323	"Baumannia cicadellinicola str. Hc (Homalodisca coagulata), complete"	Bacteria; Proteobacteria; Gammaproteobacteria; Baumannia.	NC_007984	"Primary; Circular < 700,000 nts"		"686,194"	NC_007984	0.304118	"142,578; 351,263"	"79,408 - 611,493; 240,583 - 674,940"		0.20778089	NA	1	-0.0033855	  -0.039356  -  0.0336025	-0.0048695	  -0.018111  -  0.0080815	0.005930737
324	"Yersinia pestis biovar Medievalis str. 91001, complete genome."	Bacteria; Proteobacteria; Gammaproteobacteria; Enterobacteriales;Enterobacteriaceae; Yersinia.	NC_005810	"Primary; Circular > 700,000 nts"		"4,595,065"	NC_005810	0.204579	"4,592,773; 937,759"	"4,578,556 - 4,634,366; 901,842 - 979,231"		0.999501204	NA	1	0.065349	  0.057728  -  0.0735645	0.031518	  0.0247135  -  0.038142	0.072552575
325	"Wolbachia endosymbiont of Drosophila melanogaster, complete genome."	Bacteria; Proteobacteria; Alphaproteobacteria; Rickettsiales;Rickettsiaceae; Wolbachieae; Wolbachia.	NC_002978	"Primary; Circular > 700,000 nts"		"1,267,782"	NC_002978	0.843944	"675,474; 477,628"	"651,659 - 757,432; 458,785 - 645,204"		0.532799803	NA	1	0.0395705	  0.0136955  -  0.0666945	0.014528	  -0.001501  -  0.0302435	0.042153141
326	"Haemophilus ducreyi 35000HP, complete genome."	Bacteria; Proteobacteria; Gammaproteobacteria; Pasteurellales;Pasteurellaceae; Haemophilus.	NC_002940	"Primary; Circular > 700,000 nts"		"1,698,955"	NC_002940	0.711743	"2,135; 1,211,354"	"-13,361 - 18,288; 1,191,482 - 1,265,904"		0.001256655	NA	1	0.1531355	  0.1396285  -  0.167129	0.014274	  0.00437  -  0.024432	0.153799312
327	"Helicobacter hepaticus ATCC 51449, complete genome."	Bacteria; Proteobacteria; Epsilonproteobacteria; Campylobacterales;Helicobacteraceae; Helicobacter.	NC_004917	"Primary; Circular > 700,000 nts"		"1,799,146"	NC_004917	0.368172	"1,105,300; 1,767,695"	"1,095,646 - 1,116,401; 1,756,480 - 1,797,225"		0.614347029	NA	1	0.1245805	  0.111221  -  0.1386	0.009391	  -0.001203  -  0.019439	0.12493395
328	"Aquifex aeolicus VF5, complete genome."	Bacteria; Aquificae; Aquificales; Aquificaceae; Aquifex.	NC_000918	"Primary; Circular > 700,000 nts"		"1,551,335"	NC_000918	0.27458	"1,006,446; 1,432,412"	"984,643 - 1,213,636; 1,396,476 - 1,542,866"		0.648761228	NA	1	-0.0055085	  -0.018996  -  0.007786	-0.0140655	  -0.0254925  -  -0.0027555	0.01510569
329	"Xylella fastidiosa 9a5c, complete genome."	Bacteria; Proteobacteria; Gammaproteobacteria; Xanthomonadales;Xanthomonadaceae; Xylella.	NC_002488	"Primary; Circular > 700,000 nts"		"2,679,306"	NC_002488	0.684534	"2,630,132; 1,784,901"	"2,627,958 - 2,631,094; 1,784,068 - 1,785,652"		0.98164674	NA	1	0.1973305	  0.1883885  -  0.20627	0.2181405	  0.2082945  -  0.227383	0.294150648
330	"Acidobacteria bacterium Ellin345, complete genome."	Bacteria; Acidobacteria; Acidobacteriales; Acidobacteriaceae.	NC_008009	"Primary; Circular > 700,000 nts"		"5,650,368"	NC_008009	0.29836	"1,261,462; 2,947,307"	"1,222,318 - 1,394,497; 2,751,669 - 2,997,457"		0.22325307	NA	1	0.0511795	  0.046792  -  0.055883	-0.0008475	  -0.008224  -  0.00655	0.051186517
331	"Bordetella pertussis Tohama I, complete genome."	Bacteria; Proteobacteria; Betaproteobacteria; Burkholderiales;Alcaligenaceae; Bordetella.	NC_002929	"Primary; Circular > 700,000 nts"		"4,086,189"	NC_002929	0.653118	"3,645,878; 2,228,452"	"3,638,514 - 3,662,561; 2,208,973 - 2,244,769"		0.892244093	NA	1	0.048744	  0.0430815  -  0.0545075	0.066091	  0.0506375  -  0.082022	0.082121847
332	"Burkholderia thailandensis E264 chromosome I, complete sequence."	Bacteria; Proteobacteria; Betaproteobacteria; Burkholderiales;Burkholderiaceae; Burkholderia; pseudomallei group.	NC_007651	"Primary; Circular > 700,000 nts"		"3,809,201"	NC_007651	0.727123	"3,695,215; 2,655,771"	"3,663,575 - 3,722,147; 2,623,146 - 2,689,525"		0.970076139	NA	1	0.0305315	  0.025993  -  0.0351155	0.114586	  0.0967115  -  0.1336625	0.118583826
333	"Candidatus Blochmannia pennsylvanicus str. BPEN, complete genome."	Bacteria; Proteobacteria; Gammaproteobacteria; Enterobacteriales;Enterobacteriaceae; ant endosymbionts; Candidatus Blochmannia.	NC_007292	"Primary; Circular > 700,000 nts"		"791,654"	NC_007292	0.331597	"791,425; 262,280"	"787,737 - 794,169; 256,595 - 280,481"		0.999710732	NA	1	0.1508195	  0.1218435  -  0.179195	0.046176	  0.0294265  -  0.0641305	0.157729974
334	"Candidatus Pelagibacter ubique HTCC1062, complete genome."	Bacteria; Proteobacteria; Alphaproteobacteria; Rickettsiales; SAR11cluster; Candidatus Pelagibacter.	NC_007205	"Primary; Circular > 700,000 nts"		"1,308,759"	NC_007205	0.800205	"1,130,157; 868,673"	"1,085,631 - 1,243,586; 838,872 - 898,249"		0.863533317	NA	1	0.028893	  -0.003782  -  0.063062	0.01862	  0.008117  -  0.0290965	0.034373098
335	"Desulfitobacterium hafniense Y51, complete genome."	Bacteria; Firmicutes; Clostridia; Clostridiales; Peptococcaceae;Desulfitobacterium.	NC_007907	"Primary; Circular > 700,000 nts"		"5,727,534"	NC_007907	0.31395	"60,260; 1,858,418"	"37,610 - 81,629; 1,846,266 - 1,924,188"		0.010521107	NA	1	0.144853	  0.135179  -  0.1546095	-0.020903	  -0.027675  -  -0.0141605	0.146353432
336	"Francisella tularensis subsp. holarctica, complete genome."	Bacteria; Proteobacteria; Gammaproteobacteria; Thiotrichales;Francisellaceae; Francisella.	NC_007880	"Primary; Circular > 700,000 nts"		"1,895,994"	NC_007880	0.640623	"1,893,146; 1,211,768"	"1,886,896 - 1,924,122; 1,188,712 - 1,233,374"		0.998497886	NA	1	0.185072	  0.1623465  -  0.2082085	0.015879	  0.008306  -  0.023527	0.185751952
337	"Idiomarina loihiensis L2TR, complete genome."	Bacteria; Proteobacteria; Gammaproteobacteria; Alteromonadales;Idiomarinaceae; Idiomarina.	NC_006512	"Primary; Circular > 700,000 nts"		"2,839,318"	NC_006512	0.256598	"2,800,824; 690,067"	"2,776,083 - 2,833,389; 671,295 - 707,515"		0.986442519	NA	1	0.1257975	  0.115082  -  0.1371945	0.018023	  0.0110895  -  0.0243885	0.127082019
338	"Mycoplasma hyopneumoniae J, complete genome."	Bacteria; Firmicutes; Mollicutes; Mycoplasmataceae; Mycoplasma.	NC_007295	"Primary; Circular > 700,000 nts"		"897,405"	NC_007295	0.161954	"590,379; 735,718"	"380,264 - 649,033; 552,187 - 912,805"		0.657873535	NA	0.959369	-0.0427975	  -0.087127  -  0.005977	0.00552	  -0.012391  -  0.0231395	0.043152015
339	"Nitrosomonas europaea ATCC 19718, complete genome."	Bacteria; Proteobacteria; Betaproteobacteria; Nitrosomonadales;Nitrosomonadaceae; Nitrosomonas.	NC_004757	"Primary; Circular > 700,000 nts"		"2,812,094"	NC_004757	0.341679	"4,680; 965,513"	"-4,604 - 25,257; 952,833 - 984,713"		0.00166424	NA	1	0.1452665	  0.136473  -  0.154517	0.059442	  0.0505195  -  0.0680805	0.156957661
340	"Prochlorococcus marinus str. MIT 9313, complete genome."	Bacteria; Cyanobacteria; Prochlorales; Prochlorococcaceae;Prochlorococcus.	NC_005071	"Primary; Circular > 700,000 nts"		"2,410,873"	NC_005071	0.18	"280; 434,237"	"-1,694 - 2,180; 430,262 - 441,877"		0.000116141	NA	1	0.193672	  0.1803475  -  0.2088105	0.1507565	  0.141094  -  0.1599935	0.24543098
341	"Pseudomonas aeruginosa PAO1, complete genome."	Bacteria; Proteobacteria; Gammaproteobacteria; Pseudomonadales;Pseudomonadaceae; Pseudomonas.	NC_002516	"Primary; Circular > 700,000 nts"		"6,264,403"	NC_002516	0.385472	"6,259,317; 2,409,664"	"6,240,377 - 6,274,189; 2,393,237 - 2,449,754"		0.999188111	NA	1	0.0868035	  0.0818435  -  0.0919775	0.12586	  0.1147495  -  0.138239	0.152890769
342	"Shigella dysenteriae Sd197, complete genome."	Bacteria; Proteobacteria; Gammaproteobacteria; Enterobacteriales;Enterobacteriaceae; Shigella.	NC_007606	"Primary; Circular > 700,000 nts"		"4,369,232"	NC_007606	0.3529	"4,312,749; 1,485,419"	"4,171,823 - 4,382,638; 1,432,433 - 1,602,426"		0.987072556	NA	1	0.033799	  0.028068  -  0.0400445	0.012375	  0.0056365  -  0.01923	0.035993236
343	"Thermus thermophilus HB8, complete genome."	Bacteria; Deinococcus-Thermus; Deinococci; Thermales; Thermaceae;Thermus.	NC_006461	"Primary; Circular > 700,000 nts"		"1,849,742"	NC_006461	0.310375	"352,132; 926,245"	"328,712 - 365,303; 892,221 - 942,168"		0.19036817	NA	0.5	0.057396	  0.048758  -  0.065415	0.1632625	  0.1377935  -  0.1893025	0.173057634
344	"Synechococcus elongatus PCC 7942, complete genome."	Bacteria; Cyanobacteria; Chroococcales; Synechococcus.	NC_007604	"Primary; Circular > 700,000 nts"		"2,695,903"	NC_007604	0.628509	"10,424; 1,704,822"	"-57,260 - 98,219; 1,663,598 - 1,818,349"		0.003866608	NA	1	0.049915	  0.0420325  -  0.057669	0.0277995	  0.020785  -  0.034468	0.057134223
345	"Yersinia pestis Antiqua, complete genome."	Bacteria; Proteobacteria; Gammaproteobacteria; Enterobacteriales;Enterobacteriaceae; Yersinia.	NC_008150	"Primary; Circular > 700,000 nts"		"4,702,289"	NC_008150	0.362575	"126,354; 1,831,287"	"92,231 - 158,499; 1,773,492 - 1,858,525"		0.026870743	NA	0.85716	0.079194	  0.072971  -  0.0859625	0.0272985	  0.021719  -  0.032641	0.083766925
346	"Synechocystis sp. PCC 6803, complete genome."	Bacteria; Cyanobacteria; Chroococcales; Synechocystis.	NC_000911	"Primary; Circular > 700,000 nts"		"3,573,470"	NC_000911	0.672033	"3,191,535; 2,019,553"	"2,146,367 - 4,287,664; 177,808 - 2,673,967"		0.893119293	NA	1	0.0096435	  0.0014455  -  0.0179285	-0.002436	  -0.008911  -  0.0038885	0.009946416
347	"Rickettsia felis URRWXCal2, complete genome."	Bacteria; Proteobacteria; Alphaproteobacteria; Rickettsiales;Rickettsiaceae; Rickettsieae; Rickettsia; spotted fever group.	NC_007109	"Primary; Circular > 700,000 nts"		"1,485,148"	NC_007109	0.600329	"699; 892,276"	"-107,790 - 193,544; 731,513 - 931,571"		0.00047066	NA	1	0.0786335	  0.060082  -  0.0965355	0.0109385	  0.0014095  -  0.019592	0.079390668
348	"Nostoc sp. PCC 7120, complete genome."	Bacteria; Cyanobacteria; Nostocales; Nostocaceae; Nostoc.	NC_003272	"Primary; Circular > 700,000 nts"		"6,413,771"	NC_003272	0.909996	"1,875,748; 1,298,485"	"1,314,746 - 4,480,881; 5,575,038 - 8,407,651"		0.292456341	NA	0.5	0.02784	  0.015566  -  0.040375	0.0045635	  -0.00361  -  0.0117465	0.028211543
349	"Mycoplasma capricolum subsp. capricolum ATCC 27343, complete"	Bacteria; Firmicutes; Mollicutes; Mycoplasmataceae; Mycoplasma.	NC_007633	"Primary; Circular > 700,000 nts"		"1,010,023"	NC_007633	0.546681	"995,346; 537,482"	"933,947 - 1,333,679; 460,647 - 931,120"		0.985468648	NA	0.5	0.074453	  0.021512  -  0.1318275	0.00508	  -0.005557  -  0.0151025	0.074626105
350	"Mycoplasma synoviae 53, complete genome."	Bacteria; Firmicutes; Mollicutes; Mycoplasmataceae; Mycoplasma.	NC_007294	"Primary; Circular > 700,000 nts"		"799,476"	NC_007294	0.343668	"222,842; 497,597"	"71,893 - 577,789; 386,357 - 1,036,675"		0.278735071	NA	1	-0.01176	  -0.053311  -  0.0298995	0.016491	  0.0041925  -  0.028874	0.020254646
351	"Synechococcus sp. JA-2-3B'a(2-13), complete genome."	Bacteria; Cyanobacteria; Chroococcales; Synechococcus.	NC_007776	"Primary; Circular > 700,000 nts"		"3,046,682"	NC_007776	0.591943	"1,047,124; 2,850,585"	"715,883 - 2,506,230; 2,653,675 - 4,190,228"		0.343693237	NA	0.5	0.008541	  0.001269  -  0.0162015	-0.0005315	  -0.009062  -  0.0077135	0.008557521
352	"Helicobacter pylori HPAG1, complete genome."	Bacteria; Proteobacteria; Epsilonproteobacteria; Campylobacterales;Helicobacteraceae; Helicobacter.	NC_008086	"Primary; Circular > 700,000 nts"		"1,596,366"	NC_008086	0.421727	"3,198; 676,427"	"-146,361 - 18,804; 644,674 - 922,605"		0.0020033	NA	1	0.0633955	  0.0540235  -  0.0733145	0.0073075	  -0.000263  -  0.0146255	0.063815272
